# Supplementary material for: Structural model of microtubule dynamics inhibition by kinesin-4 from the crystal structure of KLP-12 –tubulin complex
Source: eLife. 2022 Sep 6;11:e77877. doi: 10.7554/eLife.77877 (PMC9451533; doi:10.7554/eLife.77877)
Supplement: Figure 3—figure supplement 1—source data 1. [file elife-77877-fig3-figsupp1-data1.xlsx]

## Sheet: Pi standard
Pi Conc. (μM)	OD360
0	0
25	0.2537
50	0.5112
100	0.9484

## Sheet: 100MT_LZ
Time (sec)	BG_OD360	1st_OD360	1st_ΔPi con. (μM)	2nd_OD360	2nd_ΔPi con. (μM)	3rd_OD360	3rd_ΔPi con. (μM)
	0.049	0.066		0.179		0.188
5	0.075	0.094	0.526316	0.206	12.3158	0.216	13.3684
10	0.099	0.119	0.631579	0.23	12.3158	0.236	12.9474
15	0.116	0.14	1.05263	0.248	12.4211	0.254	13.0526
20	0.136	0.161	1.15789	0.262	11.7895	0.272	12.8421
25	0.146	0.18	2.10526	0.277	12.3158	0.285	13.1579
30	0.159	0.193	2.10526	0.286	11.8947	0.298	13.1579
35	0.168	0.206	2.52632	0.298	12.2105	0.306	13.0526
40	0.175	0.215	2.73684	0.306	12.3158	0.315	13.2632
45	0.188	0.224	2.31579	0.317	12.1053	0.326	13.0526
50	0.195	0.234	2.63158	0.318	11.4737	0.33	12.7368
55	0.202	0.24	2.52632	0.324	11.3684	0.34	13.0526
60	0.207	0.247	2.73684	0.325	10.9474	0.343	12.8421
65	0.21	0.251	2.84211	0.326	10.7368	0.348	13.0526
70	0.215	0.256	2.84211	0.329	10.5263	0.351	12.8421
75	0.216	0.26	3.15789	0.331	10.6316	0.352	12.8421
80	0.217	0.263	3.36842	0.33	10.4211	0.352	12.7368
85	0.22	0.266	3.36842	0.332	10.3158	0.355	12.7368
90	0.22	0.268	3.57895	0.333	10.4211	0.355	12.7368
95	0.225	0.268	3.05263	0.334	10	0.356	12.3158
100	0.226	0.27	3.15789	0.338	10.3158	0.36	12.6316
105	0.228	0.273	3.26316	0.335	9.78947	0.357	12.1053
110	0.228	0.273	3.26316	0.333	9.57895	0.357	12.1053
115	0.227	0.278	3.89474	0.332	9.57895	0.36	12.5263
120	0.228	0.275	3.47368	0.335	9.78947	0.358	12.2105
125	0.23	0.276	3.36842	0.335	9.57895	0.361	12.3158
130	0.227	0.276	3.68421	0.335	9.89474	0.36	12.5263
135	0.231	0.275	3.15789	0.333	9.26316	0.36	12.1053
140	0.231	0.276	3.26316	0.336	9.57895	0.359	12
145	0.228	0.278	3.78947	0.333	9.57895	0.36	12.4211
150	0.228	0.278	3.78947	0.33	9.26316	0.36	12.4211
155	0.227	0.279	4	0.333	9.68421	0.36	12.5263
160	0.229	0.278	3.68421	0.33	9.15789	0.36	12.3158
165	0.227	0.279	4	0.332	9.57895	0.359	12.4211
170	0.226	0.28	4.21053	0.333	9.78947	0.358	12.4211
175	0.231	0.278	3.47368	0.331	9.05263	0.357	11.7895
180	0.226	0.279	4.10526	0.333	9.78947	0.358	12.4211
185	0.226	0.279	4.10526	0.333	9.78947	0.359	12.5263
190	0.228	0.28	4	0.333	9.57895	0.359	12.3158
195	0.233	0.277	3.15789	0.333	9.05263	0.354	11.2632
200	0.229	0.279	3.78947	0.331	9.26316	0.359	12.2105
205	0.227	0.277	3.78947	0.333	9.68421	0.358	12.3158
210	0.228	0.279	3.89474	0.329	9.15789	0.358	12.2105
215	0.229	0.279	3.78947	0.33	9.15789	0.356	11.8947
220	0.229	0.278	3.68421	0.331	9.26316	0.355	11.7895
225	0.227	0.28	4.10526	0.333	9.68421	0.355	12
230	0.23	0.28	3.78947	0.333	9.36842	0.354	11.5789
235	0.225	0.28	4.31579	0.332	9.78947	0.354	12.1053
240	0.227	0.28	4.10526	0.333	9.68421	0.357	12.2105
245	0.229	-0.803	-110.105	0.332	9.36842	-0.808	-110.632
250	0.228	-0.804	-110.105	-0.799	-109.579	-0.808	-110.526
255	0.23	0.225	-2	0.265	2.21053	0.312	7.15789
260	0.225	0.222	-1.78947	0.28	4.31579	0.319	8.42105
265	0.226	0.228	-1.26316	0.288	5.05263	0.314	7.78947
270	0.227	0.23	-1.15789	0.292	5.36842	0.316	7.89474
275	0.225	0.231	-0.842105	0.294	5.78947	0.318	8.31579
280	0.228	0.234	-0.842105	0.297	5.78947	0.319	8.10526
285	0.225	0.236	-0.315789	0.3	6.42105	0.323	8.84211
290	0.225	0.237	-0.210526	0.301	6.52632	0.325	9.05263
295	0.226	0.237	-0.315789	0.297	6	0.324	8.84211
300	0.226	0.239	-0.105263	0.301	6.42105	0.326	9.05263
305	0.227	0.242	0.105263	0.304	6.63158	0.329	9.26316
310	0.223	0.246	0.947368	0.306	7.26316	0.334	10.2105
315	0.227	0.246	0.526316	0.306	6.84211	0.333	9.68421
320	0.225	0.247	0.842105	0.305	6.94737	0.338	10.4211
325	0.223	0.25	1.36842	0.308	7.47368	0.341	10.9474
330	0.224	0.254	1.68421	0.31	7.57895	0.346	11.3684
335	0.227	0.251	1.05263	0.311	7.36842	0.346	11.0526
340	0.221	0.254	2	0.313	8.21053	0.347	11.7895
345	0.224	0.258	2.10526	0.316	8.21053	0.347	11.4737
350	0.222	0.256	2.10526	0.311	7.89474	0.351	12.1053
355	0.224	0.26	2.31579	0.314	8	0.352	12
360	0.224	0.264	2.73684	0.318	8.42105	0.354	12.2105
365	0.221	0.266	3.26316	0.317	8.63158	0.357	12.8421
370	0.227	0.263	2.31579	0.319	8.21053	0.358	12.3158
375	0.225	0.267	2.94737	0.321	8.63158	0.358	12.5263
380	0.228	0.269	2.84211	0.322	8.42105	0.358	12.2105
385	0.224	0.268	3.15789	0.326	9.26316	0.362	13.0526
390	0.224	0.271	3.47368	0.324	9.05263	0.363	13.1579
395	0.222	0.271	3.68421	0.326	9.47368	0.365	13.5789
400	0.223	0.272	3.68421	0.327	9.47368	0.363	13.2632
405	0.225	0.275	3.78947	0.328	9.36842	0.367	13.4737
410	0.224	0.278	4.21053	0.328	9.47368	0.366	13.4737
415	0.222	0.276	4.21053	0.331	10	0.373	14.4211
420	0.223	0.276	4.10526	0.332	10	0.372	14.2105
425	0.225	0.279	4.21053	0.332	9.78947	0.374	14.2105
430	0.223	0.282	4.73684	0.332	10	0.372	14.2105
435	0.222	0.28	4.63158	0.33	9.89474	0.376	14.7368
440	0.224	0.28	4.42105	0.336	10.3158	0.374	14.3158
445	0.221	0.287	5.47368	0.335	10.5263	0.377	14.9474
450	0.223	0.285	5.05263	0.336	10.4211	0.38	15.0526
455	0.22	0.287	5.57895	0.343	11.4737	0.379	15.2632
460	0.222	0.288	5.47368	0.337	10.6316	0.383	15.4737
465	0.223	0.288	5.36842	0.339	10.7368	0.385	15.5789
470	0.222	0.291	5.78947	0.339	10.8421	0.384	15.5789
475	0.225	0.289	5.26316	0.344	11.0526	0.383	15.1579
480	0.222	0.293	6	0.341	11.0526	0.389	16.1053
485	0.218	0.294	6.52632	0.341	11.4737	0.388	16.4211
490	0.223	0.292	5.78947	0.341	10.9474	0.387	15.7895
495	0.224	0.3	6.52632	0.343	11.0526	0.389	15.8947
500	0.222	0.294	6.10526	0.345	11.4737	0.39	16.2105
505	0.226	0.295	5.78947	0.346	11.1579	0.391	15.8947
510	0.222	0.296	6.31579	0.347	11.6842	0.391	16.3158
515	0.22	0.295	6.42105	0.346	11.7895	0.392	16.6316
520	0.222	0.295	6.21053	0.347	11.6842	0.392	16.4211
525	0.223	0.297	6.31579	0.346	11.4737	0.391	16.2105
530	0.226	0.299	6.21053	0.347	11.2632	0.396	16.4211
535	0.221	0.295	6.31579	0.348	11.8947	0.393	16.6316
540	0.219	0.297	6.73684	0.349	12.2105	0.4	17.5789
545	0.222	0.299	6.63158	0.349	11.8947	0.395	16.7368
550	0.22	0.298	6.73684	0.351	12.3158	0.4	17.4737
555	0.223	0.301	6.73684	0.351	12	0.4	17.1579
560	0.223	0.301	6.73684	0.348	11.6842	0.4	17.1579
565	0.223	0.299	6.52632	0.349	11.7895	0.4	17.1579
570	0.225	0.3	6.42105	0.351	11.7895	0.402	17.1579
575	0.225	0.303	6.73684	0.354	12.1053	0.401	17.0526
580	0.222	0.3	6.73684	0.354	12.4211	0.402	17.4737
585	0.225	0.303	6.73684	0.351	11.7895	0.408	17.7895
590	0.222	0.305	7.26316	0.351	12.1053	0.408	18.1053
595	0.223	0.305	7.15789	0.355	12.4211	0.405	17.6842
600	0.225	0.303	6.73684	0.353	12	0.404	17.3684
605	0.225	0.306	7.05263	0.352	11.8947	0.406	17.5789
610	0.219	0.305	7.57895	0.351	12.4211	0.409	18.5263
615	0.221	0.307	7.57895	0.351	12.2105	0.409	18.3158
620	0.223	0.305	7.15789	0.351	12	0.407	17.8947
625	0.226	0.305	6.84211	0.354	12	0.407	17.5789
630	0.224	0.307	7.26316	0.356	12.4211	0.41	18.1053
635	0.225	0.306	7.05263	0.355	12.2105	0.409	17.8947
640	0.221	0.308	7.68421	0.354	12.5263	0.412	18.6316
645	0.224	0.306	7.15789	0.357	12.5263	0.411	18.2105
650	0.221	0.307	7.57895	0.357	12.8421	0.409	18.3158
655	0.224	0.308	7.36842	0.354	12.2105	0.408	17.8947
660	0.222	0.308	7.57895	0.358	12.8421	0.414	18.7368
665	0.218	0.308	8	0.358	13.2632	0.413	19.0526
670	0.221	0.308	7.68421	0.357	12.8421	0.411	18.5263
675	0.221	0.311	8	0.357	12.8421	0.412	18.6316
680	0.224	0.311	7.68421	0.359	12.7368	0.413	18.4211
685	0.225	0.31	7.47368	0.359	12.6316	0.415	18.5263
690	0.225	0.311	7.57895	0.359	12.6316	0.418	18.8421
695	0.225	0.312	7.68421	0.361	12.8421	0.414	18.4211
700	0.227	0.312	7.47368	0.357	12.2105	0.417	18.5263
705	0.227	0.311	7.36842	0.361	12.6316	0.414	18.2105
710	0.225	0.31	7.47368	0.361	12.8421	0.415	18.5263
715	0.224	0.313	7.89474	0.36	12.8421	0.413	18.4211
720	0.226	0.315	7.89474	0.363	12.9474	0.417	18.6316
725	0.226	0.313	7.68421	0.362	12.8421	0.415	18.4211
730	0.228	0.313	7.47368	0.362	12.6316	0.417	18.4211
735	0.227	0.313	7.57895	0.364	12.9474	0.417	18.5263
740	0.227	0.311	7.36842	0.365	13.0526	0.418	18.6316
745	0.226	0.312	7.57895	0.364	13.0526	0.417	18.6316
750	0.226	0.314	7.78947	0.363	12.9474	0.42	18.9474
755	0.225	0.312	7.68421	0.364	13.1579	0.421	19.1579
760	0.226	0.315	7.89474	0.364	13.0526	0.415	18.4211
765	0.227	0.315	7.78947	0.363	12.8421	0.417	18.5263
770	0.225	0.313	7.78947	0.366	13.3684	0.423	19.3684
775	0.223	0.315	8.21053	0.366	13.5789	0.422	19.4737
780	0.227	0.313	7.57895	0.366	13.1579	0.423	19.1579
785	0.222	0.312	8	0.364	13.4737	0.422	19.5789
790	0.224	0.316	8.21053	0.365	13.3684	0.423	19.4737
795	0.226	0.316	8	0.366	13.2632	0.419	18.8421
800	0.227	0.316	7.89474	0.364	12.9474	0.424	19.2632
805	0.226	0.315	7.89474	0.366	13.2632	0.422	19.1579
810	0.228	0.313	7.47368	0.366	13.0526	0.421	18.8421
815	0.226	0.315	7.89474	0.364	13.0526	0.425	19.4737
820	0.223	0.316	8.31579	0.367	13.6842	0.425	19.7895
825	0.222	0.316	8.42105	0.365	13.5789	0.425	19.8947
830	0.228	0.316	7.78947	0.365	12.9474	0.425	19.2632
835	0.226	0.314	7.78947	0.366	13.2632	0.427	19.6842
840	0.227	0.316	7.89474	0.366	13.1579	0.424	19.2632
845	0.223	0.318	8.52632	0.365	13.4737	0.425	19.7895
850	0.225	0.317	8.21053	0.366	13.3684	0.423	19.3684
855	0.225	0.313	7.78947	0.366	13.3684	0.426	19.6842
860	0.227	0.319	8.21053	0.368	13.3684	0.422	19.0526
865	0.225	0.318	8.31579	0.368	13.5789	0.425	19.5789
870	0.229	0.318	7.89474	0.368	13.1579	0.429	19.5789
875	0.228	0.318	8	0.37	13.4737	0.424	19.1579
880	0.225	0.317	8.21053	0.367	13.4737	0.427	19.7895
885	0.228	0.318	8	0.367	13.1579	0.427	19.4737
890	0.226	0.318	8.21053	0.37	13.6842	0.427	19.6842
895	0.224	0.316	8.21053	0.369	13.7895	0.427	19.8947
900	0.226	0.318	8.21053	0.371	13.7895	0.427	19.6842
905	0.225	0.317	8.21053	0.37	13.7895	0.43	20.1053
910	0.227	0.318	8.10526	0.368	13.3684	0.426	19.4737
915	0.229	0.317	7.78947	0.366	12.9474	0.425	19.1579
920	0.224	0.319	8.52632	0.369	13.7895	0.428	20
925	0.227	0.321	8.42105	0.367	13.2632	0.426	19.4737
930	0.229	0.318	7.89474	0.37	13.3684	0.431	19.7895
935	0.228	0.319	8.10526	0.369	13.3684	0.426	19.3684
940	0.23	0.319	7.89474	0.369	13.1579	0.428	19.3684
945	0.228	0.319	8.10526	0.37	13.4737	0.43	19.7895
950	0.229	0.317	7.78947	0.368	13.1579	0.427	19.3684
955	0.226	0.319	8.31579	0.367	13.3684	0.426	19.5789
960	0.231	0.32	7.89474	0.367	12.8421	0.429	19.3684
965	0.228	0.32	8.21053	0.369	13.3684	0.427	19.4737
970	0.229	0.32	8.10526	0.372	13.5789	0.428	19.4737
975	0.228	0.322	8.42105	0.367	13.1579	0.428	19.5789
980	0.229	0.321	8.21053	0.37	13.3684	0.425	19.1579
985	0.226	0.32	8.42105	0.37	13.6842	0.432	20.2105
990	0.224	0.322	8.84211	0.368	13.6842	0.432	20.4211
995	0.225	0.322	8.73684	0.37	13.7895	0.43	20.1053
1000	0.228	0.321	8.31579	0.369	13.3684	0.428	19.5789
1005	0.229	0.32	8.10526	0.367	13.0526	0.434	20.1053
1010	0.226	0.321	8.52632	0.37	13.6842	0.431	20.1053
1015	0.225	0.321	8.63158	0.367	13.4737	0.433	20.4211
1020	0.226	0.32	8.42105	0.369	13.5789	0.432	20.2105
1025	0.224	0.322	8.84211	0.372	14.1053	0.429	20.1053
1030	0.229	0.32	8.10526	0.368	13.1579	0.429	19.5789
1035	0.226	0.324	8.84211	0.369	13.5789	0.431	20.1053
1040	0.227	0.323	8.63158	0.368	13.3684	0.431	20
1045	0.223	0.322	8.94737	0.368	13.7895	0.432	20.5263
1050	0.224	0.324	9.05263	0.371	14	0.433	20.5263
1055	0.227	0.322	8.52632	0.369	13.4737	0.436	20.5263
1060	0.226	0.324	8.84211	0.373	14	0.432	20.2105
1065	0.225	0.323	8.84211	0.372	14	0.432	20.3158
1070	0.227	0.321	8.42105	0.373	13.8947	0.436	20.5263
1075	0.231	0.324	8.31579	0.372	13.3684	0.435	20
1080	0.228	0.326	8.84211	0.37	13.4737	0.434	20.2105
1085	0.227	0.324	8.73684	0.37	13.5789	0.433	20.2105
1090	0.232	0.327	8.52632	0.37	13.0526	0.432	19.5789
1095	0.229	0.327	8.84211	0.37	13.3684	0.433	20
1100	0.228	0.324	8.63158	0.373	13.7895	0.433	20.1053
1105	0.227	0.326	8.94737	0.37	13.5789	0.43	19.8947
1110	0.227	0.324	8.73684	0.372	13.7895	0.428	19.6842
1115	0.233	0.326	8.31579	0.373	13.2632	0.43	19.2632
1120	0.226	0.327	9.15789	0.372	13.8947	0.43	20
1125	0.232	0.328	8.63158	0.373	13.3684	0.431	19.4737
1130	0.227	0.328	9.15789	0.368	13.3684	0.434	20.3158
1135	0.227	0.326	8.94737	0.375	14.1053	0.43	19.8947
1140	0.227	0.325	8.84211	0.373	13.8947	0.431	20
1145	0.23	0.326	8.63158	0.373	13.5789	0.435	20.1053
1150	0.227	0.326	8.94737	0.371	13.6842	0.435	20.4211
1155	0.229	0.328	8.94737	0.37	13.3684	0.435	20.2105
1160	0.23	0.326	8.63158	0.372	13.4737	0.435	20.1053
1165	0.231	0.328	8.73684	0.373	13.4737	0.433	19.7895
1170	0.23	0.327	8.73684	0.374	13.6842	0.434	20
1175	0.231	0.326	8.52632	0.374	13.5789	0.437	20.2105
1180	0.227	0.329	9.26316	0.375	14.1053	0.438	20.7368
1185	0.226	0.325	8.94737	0.372	13.8947	0.435	20.5263
1190	0.229	0.326	8.73684	0.372	13.5789	0.435	20.2105
1195	0.23	0.328	8.84211	0.373	13.5789	0.433	19.8947
1200	0.226	0.325	8.94737	0.373	14	0.433	20.3158
1205	0.226	0.33	9.47368	0.37	13.6842	0.435	20.5263
1210	0.23	0.327	8.73684	0.372	13.4737	0.438	20.4211
1215	0.228	0.325	8.73684	0.372	13.6842	0.44	20.8421
1220	0.231	0.329	8.84211	0.373	13.4737	0.44	20.5263
1225	0.228	0.327	8.94737	0.372	13.6842	0.437	20.5263
1230	0.226	0.327	9.15789	0.376	14.3158	0.436	20.6316
1235	0.23	0.328	8.84211	0.376	13.8947	0.433	19.8947
1240	0.229	0.325	8.63158	0.375	13.8947	0.435	20.2105
1245	0.225	0.328	9.36842	0.374	14.2105	0.438	20.9474
1250	0.227	0.327	9.05263	0.375	14.1053	0.435	20.4211
1255	0.229	0.326	8.73684	0.377	14.1053	0.437	20.4211
1260	0.23	0.33	9.05263	0.378	14.1053	0.438	20.4211
1265	0.229	0.328	8.94737	0.374	13.7895	0.441	20.8421
1270	0.231	0.326	8.52632	0.373	13.4737	0.437	20.2105
1275	0.228	0.328	9.05263	0.375	14	0.437	20.5263
1280	0.228	0.332	9.47368	0.376	14.1053	0.438	20.6316
1285	0.226	0.327	9.15789	0.375	14.2105	0.438	20.8421
1290	0.23	0.329	8.94737	0.378	14.1053	0.438	20.4211
1295	0.229	0.331	9.26316	0.377	14.1053	0.435	20.2105
1300	0.232	0.328	8.63158	0.377	13.7895	0.439	20.3158
1305	0.229	0.329	9.05263	0.378	14.2105	0.435	20.2105
1310	0.227	0.331	9.47368	0.377	14.3158	0.436	20.5263
1315	0.227	0.331	9.47368	0.375	14.1053	0.435	20.4211
1320	0.229	0.33	9.15789	0.376	14	0.435	20.2105
1325	0.224	0.333	10	0.376	14.5263	0.434	20.6316
1330	0.23	0.33	9.05263	0.377	14	0.431	19.6842
1335	0.229	0.33	9.15789	0.376	14	0.437	20.4211
1340	0.229	0.33	9.15789	0.375	13.8947	0.432	19.8947
1345	0.231	0.33	8.94737	0.378	14	0.434	19.8947
1350	0.227	0.33	9.36842	0.375	14.1053	0.433	20.2105
1355	0.231	0.33	8.94737	0.378	14	0.437	20.2105
1360	0.229	0.333	9.47368	0.376	14	0.432	19.8947
1365	0.231	0.33	8.94737	0.376	13.7895	0.436	20.1053
1370	0.23	0.331	9.15789	0.376	13.8947	0.436	20.2105
1375	0.231	0.331	9.05263	0.377	13.8947	0.434	19.8947
1380	0.227	0.331	9.47368	0.375	14.1053	0.44	20.9474
1385	0.231	0.333	9.26316	0.375	13.6842	0.44	20.5263
1390	0.227	0.333	9.68421	0.375	14.1053	0.438	20.7368
1395	0.226	0.332	9.68421	0.378	14.5263	0.435	20.5263
1400	0.228	0.332	9.47368	0.376	14.1053	0.438	20.6316
1405	0.231	0.331	9.05263	0.377	13.8947	0.436	20.1053
1410	0.231	0.33	8.94737	0.377	13.8947	0.434	19.8947
1415	0.231	0.333	9.26316	0.395	15.7895	0.433	19.7895
1420	0.232	0.331	8.94737	0.38	14.1053	0.435	19.8947
1425	0.232	0.33	8.84211	0.38	14.1053	0.438	20.2105
1430	0.231	0.333	9.26316	0.379	14.1053	0.44	20.5263
1435	0.231	0.332	9.15789	0.379	14.1053	0.44	20.5263
1440	0.23	0.335	9.57895	0.382	14.5263	0.439	20.5263
1445	0.23	0.332	9.26316	0.381	14.4211	0.444	21.0526
1450	0.233	0.333	9.05263	0.379	13.8947	0.442	20.5263
1455	0.231	0.333	9.26316	0.381	14.3158	0.441	20.6316
1460	0.234	0.334	9.05263	0.379	13.7895	0.44	20.2105
1465	0.228	0.333	9.57895	0.38	14.5263	0.439	20.7368
1470	0.228	0.333	9.57895	0.38	14.5263	0.438	20.6316
1475	0.232	0.336	9.47368	0.38	14.1053	0.441	20.5263
1480	0.226	0.334	9.89474	0.38	14.7368	0.444	21.4737
1485	0.227	0.334	9.78947	0.377	14.3158	0.441	21.0526
1490	0.228	0.334	9.68421	0.378	14.3158	0.441	20.9474
1495	0.231	0.335	9.47368	0.377	13.8947	0.439	20.4211
1500	0.229	0.335	9.68421	0.378	14.2105	0.442	20.9474
1505	0.231	0.336	9.57895	0.378	14	0.434	19.8947
1510	0.23	0.336	9.68421	0.379	14.2105	0.436	20.2105
1515	0.231	0.336	9.57895	0.377	13.8947	0.439	20.4211
1520	0.23	0.336	9.68421	0.376	13.8947	0.44	20.6316
1525	0.237	0.335	8.84211	0.378	13.3684	0.439	19.7895
1530	0.233	0.335	9.26316	0.382	14.2105	0.437	20
1535	0.23	0.335	9.57895	0.378	14.1053	0.442	20.8421
1540	0.232	0.336	9.47368	0.379	14	0.437	20.1053
1545	0.231	0.337	9.68421	0.379	14.1053	0.442	20.7368
1550	0.23	0.337	9.78947	0.38	14.3158	0.435	20.1053
1555	0.23	0.339	10	0.381	14.4211	0.442	20.8421
1560	0.233	0.338	9.57895	0.382	14.2105	0.436	19.8947
1565	0.234	0.335	9.15789	0.382	14.1053	0.439	20.1053
1570	0.231	0.337	9.68421	0.38	14.2105	0.439	20.4211
1575	0.232	0.336	9.47368	0.383	14.4211	0.441	20.5263
1580	0.231	0.336	9.57895	0.38	14.2105	0.437	20.2105
1585	0.23	0.337	9.78947	0.38	14.3158	0.438	20.4211
1590	0.235	0.338	9.36842	0.379	13.6842	0.442	20.3158
1595	0.229	0.338	10	0.381	14.5263	0.439	20.6316
1600	0.232	0.339	9.78947	0.382	14.3158	0.444	20.8421
1605	0.231	0.337	9.68421	0.383	14.5263	0.44	20.5263
1610	0.23	0.336	9.68421	0.38	14.3158	0.44	20.6316
1615	0.235	0.339	9.47368	0.381	13.8947	0.441	20.2105
1620	0.231	0.34	10	0.381	14.3158	0.442	20.7368
1625	0.234	0.339	9.57895	0.385	14.4211	0.444	20.6316
1630	0.233	0.338	9.57895	0.385	14.5263	0.444	20.7368
1635	0.23	0.34	10.1053	0.385	14.8421	0.444	21.0526
1640	0.243	0.334	8.10526	0.386	13.5789	0.444	19.6842
1645	0.233	0.342	10	0.385	14.5263	0.444	20.7368
1650	0.233	0.341	9.89474	0.385	14.5263	0.443	20.6316
1655	0.233	0.34	9.78947	0.384	14.4211	0.445	20.8421
1660	0.23	0.34	10.1053	0.384	14.7368	0.443	20.9474
1665	0.23	0.342	10.3158	0.381	14.4211	0.445	21.1579
1670	0.233	0.336	9.36842	0.383	14.3158	0.442	20.5263
1675	0.235	0.339	9.47368	0.384	14.2105	0.448	20.9474
1680	0.236	0.34	9.47368	0.387	14.4211	0.448	20.8421
1685	0.233	0.34	9.78947	0.383	14.3158	0.439	20.2105
1690	0.229	0.341	10.3158	0.386	15.0526	0.447	21.4737
1695	0.231	0.34	10	0.386	14.8421	0.445	21.0526
1700	0.234	0.342	9.89474	0.384	14.3158	0.449	21.1579
1705	0.229	0.34	10.2105	0.385	14.9474	0.445	21.2632
1710	0.238	0.342	9.47368	0.386	14.1053	0.448	20.6316
1715	0.237	0.341	9.47368	0.386	14.2105	0.449	20.8421
1720	0.232	0.344	10.3158	0.386	14.7368	0.448	21.2632
1725	0.232	0.343	10.2105	0.388	14.9474	0.448	21.2632
1730	0.234	0.339	9.57895	0.387	14.6316	0.448	21.0526
1735	0.234	0.341	9.78947	0.385	14.4211	0.447	20.9474
1740	0.231	0.343	10.3158	0.389	15.1579	0.448	21.3684
1745	0.234	0.343	10	0.384	14.3158	0.448	21.0526
1750	0.231	0.341	10.1053	0.386	14.8421	0.446	21.1579
1755	0.233	0.34	9.78947	0.385	14.5263	0.446	20.9474
1760	0.234	0.343	10	0.385	14.4211	0.446	20.8421
1765	0.234	0.342	9.89474	0.385	14.4211	0.446	20.8421
1770	0.23	0.344	10.5263	0.389	15.2632	0.446	21.2632
1775	0.238	0.343	9.57895	0.385	14	0.444	20.2105
1780	0.236	0.344	9.89474	0.389	14.6316	0.447	20.7368
1785	0.236	0.342	9.68421	0.388	14.5263	0.445	20.5263
1790	0.233	0.343	10.1053	0.385	14.5263	0.449	21.2632
1795	0.232	0.343	10.2105	0.386	14.7368	0.445	20.9474
1800	0.234	0.342	9.89474	0.387	14.6316	0.446	20.8421

## Sheet: 300MT_LZ
Time (sec)	BG_OD360	1st_OD360	1st_ΔPi con. (μM)	2nd_OD360	2nd_ΔPi con. (μM)	3rd_OD360	3rd_ΔPi con. (μM)
	0.086	0.108		0.185		0.102
5	0.113	0.131	0.421053	0.207	8.42105	0.131	0.421053
10	0.131	0.153	0.842105	0.228	8.73684	0.155	1.05263
15	0.148	0.174	1.26316	0.246	8.84211	0.175	1.36842
20	0.165	0.19	1.15789	0.26	8.52632	0.195	1.68421
25	0.182	0.204	0.842105	0.273	8.10526	0.208	1.26316
30	0.194	0.217	0.947368	0.286	8.21053	0.221	1.36842
35	0.203	0.228	1.15789	0.295	8.21053	0.237	2.10526
40	0.213	0.238	1.15789	0.301	7.78947	0.247	2.10526
45	0.222	0.247	1.15789	0.307	7.47368	0.253	1.78947
50	0.225	0.256	1.78947	0.314	7.89474	0.261	2.31579
55	0.232	0.262	1.68421	0.318	7.57895	0.263	1.78947
60	0.239	0.27	1.78947	0.319	6.94737	0.27	1.78947
65	0.248	0.272	1.05263	0.325	6.63158	0.273	1.15789
70	0.251	0.276	1.15789	0.326	6.42105	0.273	0.842105
75	0.257	0.279	0.842105	0.33	6.21053	0.279	0.842105
80	0.259	0.283	1.05263	0.332	6.21053	0.283	1.05263
85	0.256	0.285	1.57895	0.332	6.52632	0.283	1.36842
90	0.262	0.286	1.05263	0.332	5.89474	0.282	0.631579
95	0.261	0.289	1.47368	0.334	6.21053	0.282	0.736842
100	0.259	0.289	1.68421	0.334	6.42105	0.286	1.36842
105	0.264	0.292	1.47368	0.337	6.21053	0.285	0.736842
110	0.26	0.292	1.89474	0.337	6.63158	0.286	1.26316
115	0.268	0.295	1.36842	0.336	5.68421	0.286	0.421053
120	0.265	0.296	1.78947	0.333	5.68421	0.286	0.736842
125	0.269	0.295	1.26316	0.332	5.15789	0.285	0.210526
130	0.265	0.295	1.68421	0.332	5.57895	0.281	0.210526
135	0.264	0.296	1.89474	0.332	5.68421	0.285	0.736842
140	0.267	0.294	1.36842	0.332	5.36842	0.284	0.315789
145	0.264	0.295	1.78947	0.332	5.68421	0.283	0.526316
150	0.264	0.291	1.36842	0.33	5.47368	0.286	0.842105
155	0.268	0.294	1.26316	0.332	5.26316	0.286	0.421053
160	0.268	0.292	1.05263	0.332	5.26316	0.287	0.526316
165	0.266	0.296	1.68421	0.328	5.05263	0.285	0.526316
170	0.267	0.295	1.47368	0.33	5.15789	0.282	0.105263
175	0.266	0.296	1.68421	0.329	5.15789	0.284	0.421053
180	0.267	0.296	1.57895	0.331	5.26316	0.285	0.421053
185	0.266	0.294	1.47368	0.329	5.15789	0.282	0.210526
190	0.267	0.295	1.47368	0.332	5.36842	0.284	0.315789
195	0.265	0.296	1.78947	0.329	5.26316	0.284	0.526316
200	0.265	0.296	1.78947	0.329	5.26316	0.283	0.421053
205	0.266	0.296	1.68421	0.329	5.15789	0.282	0.210526
210	0.263	0.293	1.68421	0.329	5.47368	0.282	0.526316
215	0.266	0.295	1.57895	0.328	5.05263	0.281	0.105263
220	0.264	0.296	1.89474	0.327	5.15789	0.282	0.421053
225	0.264	0.295	1.78947	0.329	5.36842	0.284	0.631579
230	0.262	0.296	2.10526	0.326	5.26316	0.284	0.842105
235	0.264	0.295	1.78947	0.327	5.15789	0.281	0.315789
240	0.26	0.295	2.21053	0.326	5.47368	-0.76	-108.842
245	0.266	-0.815	-115.263	-0.8	-113.684	-0.832	-117.053
250	0.266	-0.803	-114	-0.799	-113.579	0.237	-4.52632
255	0.263	0.27	-0.736842	0.276	-0.105263	0.248	-3.05263
260	0.268	0.271	-1.15789	0.279	-0.315789	0.251	-3.26316
265	0.262	0.272	-0.421053	0.286	1.05263	0.253	-2.42105
270	0.266	0.275	-0.526316	0.296	1.68421	0.258	-2.31579
275	0.263	0.279	0.210526	0.305	2.94737	0.261	-1.68421
280	0.267	0.28	-0.105263	0.311	3.15789	0.265	-1.68421
285	0.261	0.284	0.947368	0.318	4.52632	0.267	-0.842105
290	0.266	0.286	0.631579	0.323	4.52632	0.271	-0.947368
295	0.265	0.289	1.05263	0.33	5.36842	0.277	-0.210526
300	0.263	0.293	1.68421	0.341	6.73684	0.278	0.105263
305	0.263	0.293	1.68421	0.349	7.57895	0.283	0.631579
310	0.264	0.299	2.21053	0.356	8.21053	0.285	0.736842
315	0.266	0.303	2.42105	0.363	8.73684	0.292	1.26316
320	0.265	0.309	3.15789	0.37	9.57895	0.298	2
325	0.268	0.311	3.05263	0.378	10.1053	0.303	2.21053
330	0.266	0.315	3.68421	0.383	10.8421	0.309	3.05263
335	0.267	0.318	3.89474	0.391	11.5789	0.313	3.36842
340	0.268	0.317	3.68421	0.399	12.3158	0.32	4
345	0.269	0.333	5.26316	0.408	13.1579	0.323	4.21053
350	0.267	0.323	4.42105	0.414	14	0.326	4.73684
355	0.262	0.33	5.68421	0.422	15.3684	0.334	6.10526
360	0.268	0.33	5.05263	0.427	15.2632	0.337	5.78947
365	0.267	0.334	5.57895	0.434	16.1053	0.34	6.21053
370	0.267	0.337	5.89474	0.439	16.6316	0.346	6.84211
375	0.273	0.342	5.78947	0.442	16.3158	0.352	6.84211
380	0.263	0.342	6.84211	0.451	18.3158	0.355	8.21053
385	0.263	0.346	7.26316	0.458	19.0526	0.36	8.73684
390	0.264	0.348	7.36842	0.461	19.2632	0.367	9.36842
395	0.263	0.35	7.68421	0.469	20.2105	0.369	9.68421
400	0.263	0.358	8.52632	0.472	20.5263	0.374	10.2105
405	0.264	0.357	8.31579	0.482	21.4737	0.375	10.2105
410	0.265	0.36	8.52632	0.482	21.3684	0.38	10.6316
415	0.263	0.36	8.73684	0.485	21.8947	0.382	11.0526
420	0.263	0.363	9.05263	0.492	22.6316	0.387	11.5789
425	0.268	0.382	10.5263	0.499	22.8421	0.39	11.3684
430	0.264	0.368	9.47368	0.502	23.5789	0.393	12.1053
435	0.262	0.37	9.89474	0.505	24.1053	0.397	12.7368
440	0.264	0.375	10.2105	0.509	24.3158	0.399	12.7368
445	0.264	0.376	10.3158	0.516	25.0526	0.403	13.1579
450	0.263	0.376	10.4211	0.516	25.1579	0.406	13.5789
455	0.265	0.382	10.8421	0.521	25.4737	0.409	13.6842
460	0.26	0.385	11.6842	0.526	26.5263	0.414	14.7368
465	0.262	0.384	11.3684	0.526	26.3158	0.415	14.6316
470	0.262	0.391	12.1053	0.529	26.6316	0.416	14.7368
475	0.264	0.389	11.6842	0.533	26.8421	0.421	15.0526
480	0.267	0.392	11.6842	0.535	26.7368	0.42	14.6316
485	0.26	0.393	12.5263	0.536	27.5789	0.425	15.8947
490	0.265	0.397	12.4211	0.546	28.1053	0.427	15.5789
495	0.266	0.398	12.4211	0.546	28	0.431	15.8947
500	0.261	0.4	13.1579	0.547	28.6316	0.432	16.5263
505	0.264	0.401	12.9474	0.548	28.4211	0.436	16.6316
510	0.267	0.403	12.8421	0.55	28.3158	0.437	16.4211
515	0.26	0.405	13.7895	0.553	29.3684	0.439	17.3684
520	0.266	0.409	13.5789	0.553	28.7368	0.44	16.8421
525	0.265	0.409	13.6842	0.558	29.3684	0.445	17.4737
530	0.269	0.411	13.4737	0.555	28.6316	0.445	17.0526
535	0.266	0.413	14	0.562	29.6842	0.446	17.4737
540	0.267	0.411	13.6842	0.565	29.8947	0.451	17.8947
545	0.269	0.416	14	0.567	29.8947	0.45	17.5789
550	0.267	0.414	14	0.565	29.8947	0.453	18.1053
555	0.268	0.415	14	0.566	29.8947	0.455	18.2105
560	0.271	0.416	13.7895	0.565	29.4737	0.454	17.7895
565	0.268	0.418	14.3158	0.571	30.4211	0.459	18.6316
570	0.268	0.422	14.7368	0.568	30.1053	0.459	18.6316
575	0.264	0.424	15.3684	0.573	31.0526	0.457	18.8421
580	0.268	0.429	15.4737	0.575	30.8421	0.461	18.8421
585	0.266	0.428	15.5789	0.574	30.9474	0.462	19.1579
590	0.265	0.43	15.8947	0.578	31.4737	0.464	19.4737
595	0.265	0.43	15.8947	0.583	32	0.465	19.5789
600	0.264	0.431	16.1053	0.581	31.8947	0.462	19.3684
605	0.266	0.43	15.7895	0.582	31.7895	0.464	19.3684
610	0.265	0.429	15.7895	0.587	32.4211	0.466	19.6842
615	0.264	0.43	16	0.583	32.1053	0.468	20
620	0.264	0.431	16.1053	0.586	32.4211	0.467	19.8947
625	0.262	0.432	16.4211	0.591	33.1579	0.466	20
630	0.265	0.436	16.5263	0.587	32.4211	0.471	20.2105
635	0.267	0.43	15.6842	0.588	32.3158	0.471	20
640	0.263	0.435	16.6316	0.588	32.7368	0.472	20.5263
645	0.263	0.438	16.9474	0.59	32.9474	0.475	20.8421
650	0.265	0.436	16.5263	0.587	32.4211	0.472	20.3158
655	0.264	0.438	16.8421	0.59	32.8421	0.476	20.8421
660	0.264	0.436	16.6316	0.59	32.8421	0.477	20.9474
665	0.263	0.438	16.9474	0.59	32.9474	0.478	21.1579
670	0.269	0.439	16.4211	0.593	32.6316	0.479	20.6316
675	0.265	0.438	16.7368	0.592	32.9474	0.478	20.9474
680	0.269	0.442	16.7368	0.592	32.5263	0.479	20.6316
685	0.262	0.445	17.7895	0.593	33.3684	0.481	21.5789
690	0.267	0.441	16.8421	0.594	32.9474	0.482	21.1579
695	0.264	0.442	17.2632	0.594	33.2632	0.485	21.7895
700	0.264	0.444	17.4737	0.596	33.4737	0.486	21.8947
705	0.263	0.446	17.7895	0.595	33.4737	0.484	21.7895
710	0.261	0.446	18	0.597	33.8947	0.488	22.4211
715	0.261	0.447	18.1053	0.6	34.2105	0.487	22.3158
720	0.261	0.445	17.8947	0.597	33.8947	0.486	22.2105
725	0.263	0.447	17.8947	0.599	33.8947	0.49	22.4211
730	0.26	0.449	18.4211	0.601	34.4211	0.49	22.7368
735	0.264	0.448	17.8947	0.6	33.8947	0.49	22.3158
740	0.264	0.449	18	0.597	33.5789	0.49	22.3158
745	0.264	0.449	18	0.599	33.7895	0.489	22.2105
750	0.266	0.452	18.1053	0.599	33.5789	0.491	22.2105
755	0.263	0.45	18.2105	0.602	34.2105	0.49	22.4211
760	0.273	0.454	17.5789	0.601	33.0526	0.491	21.4737
765	0.263	0.452	18.4211	0.6	34	0.494	22.8421
770	0.266	0.45	17.8947	0.599	33.5789	0.492	22.3158
775	0.269	0.455	18.1053	0.601	33.4737	0.495	22.3158
780	0.263	0.454	18.6316	0.601	34.1053	0.494	22.8421
785	0.266	0.453	18.2105	0.599	33.5789	0.496	22.7368
790	0.266	0.457	18.6316	0.601	33.7895	0.494	22.5263
795	0.264	0.455	18.6316	0.604	34.3158	0.494	22.7368
800	0.264	0.454	18.5263	0.602	34.1053	0.496	22.9474
805	0.271	0.458	18.2105	0.603	33.4737	0.497	22.3158
810	0.271	0.455	17.8947	0.605	33.6842	0.498	22.4211
815	0.269	0.458	18.4211	0.602	33.5789	0.5	22.8421
820	0.267	0.46	18.8421	0.601	33.6842	0.499	22.9474
825	0.265	0.458	18.8421	0.604	34.2105	0.498	23.0526
830	0.266	0.46	18.9474	0.602	33.8947	0.5	23.1579
835	0.261	0.461	19.5789	0.601	34.3158	0.499	23.5789
840	0.264	0.461	19.2632	0.603	34.2105	0.498	23.1579
845	0.264	0.461	19.2632	0.601	34	0.497	23.0526
850	0.27	0.46	18.5263	0.601	33.3684	0.5	22.7368
855	0.267	0.46	18.8421	0.605	34.1053	0.501	23.1579
860	0.269	0.462	18.8421	0.6	33.3684	0.5	22.8421
865	0.263	0.462	19.4737	0.601	34.1053	0.498	23.2632
870	0.266	0.463	19.2632	0.601	33.7895	0.501	23.2632
875	0.263	0.468	20.1053	0.601	34.1053	0.502	23.6842
880	0.265	0.465	19.5789	0.603	34.1053	0.5	23.2632
885	0.266	0.466	19.5789	0.599	33.5789	0.505	23.6842
890	0.266	0.468	19.7895	0.6	33.6842	0.505	23.6842
895	0.265	0.466	19.6842	0.602	34	0.5	23.2632
900	0.268	0.47	19.7895	0.6	33.4737	0.501	23.0526
905	0.266	0.464	19.3684	0.604	34.1053	0.503	23.4737
910	0.266	0.464	19.3684	0.602	33.8947	0.502	23.3684
915	0.263	0.462	19.4737	0.601	34.1053	0.502	23.6842
920	0.266	0.465	19.4737	0.603	34	0.503	23.4737
925	0.265	0.466	19.6842	0.601	33.8947	0.506	23.8947
930	0.265	0.464	19.4737	0.601	33.8947	0.504	23.6842
935	0.268	0.466	19.3684	0.609	34.4211	0.502	23.1579
940	0.27	0.465	19.0526	0.601	33.3684	0.502	22.9474
945	0.27	0.464	18.9474	0.599	33.1579	0.504	23.1579
950	0.27	0.466	19.1579	0.603	33.5789	0.505	23.2632
955	0.267	0.465	19.3684	0.601	33.6842	0.505	23.5789
960	0.265	0.464	19.4737	0.605	34.3158	0.505	23.7895
965	0.266	0.466	19.5789	0.597	33.3684	0.508	24
970	0.27	0.467	19.2632	0.604	33.6842	0.503	23.0526
975	0.269	0.466	19.2632	0.606	34	0.508	23.6842
980	0.272	0.469	19.2632	0.601	33.1579	0.507	23.2632
985	0.268	0.465	19.2632	0.603	33.7895	0.507	23.6842
990	0.268	0.465	19.2632	0.601	33.5789	0.506	23.5789
995	0.266	0.467	19.6842	0.604	34.1053	0.507	23.8947
1000	0.267	0.466	19.4737	0.606	34.2105	0.51	24.1053
1005	0.267	0.466	19.4737	0.604	34	0.509	24
1010	0.265	0.462	19.2632	0.598	33.5789	0.511	24.4211
1015	0.268	0.464	19.1579	0.599	33.3684	0.511	24.1053
1020	0.267	0.461	18.9474	0.6	33.5789	0.514	24.5263
1025	0.266	0.464	19.3684	0.601	33.7895	0.513	24.5263
1030	0.27	0.462	18.7368	0.598	33.0526	0.511	23.8947
1035	0.263	0.462	19.4737	0.601	34.1053	0.511	24.6316
1040	0.268	0.463	19.0526	0.603	33.7895	0.513	24.3158
1045	0.269	0.467	19.3684	0.605	33.8947	0.515	24.4211
1050	0.268	0.464	19.1579	0.606	34.1053	0.513	24.3158
1055	0.264	0.465	19.6842	0.603	34.2105	0.514	24.8421
1060	0.268	0.467	19.4737	0.605	34	0.513	24.3158
1065	0.266	0.467	19.6842	0.608	34.5263	0.514	24.6316
1070	0.266	0.464	19.3684	0.605	34.2105	0.514	24.6316
1075	0.263	0.462	19.4737	0.602	34.2105	0.512	24.7368
1080	0.265	0.465	19.5789	0.605	34.3158	0.519	25.2632
1085	0.263	0.468	20.1053	0.604	34.4211	0.518	25.3684
1090	0.268	0.467	19.4737	0.604	33.8947	0.516	24.6316
1095	0.263	0.468	20.1053	0.607	34.7368	0.521	25.6842
1100	0.264	0.47	20.2105	0.603	34.2105	0.518	25.2632
1105	0.264	0.468	20	0.608	34.7368	0.519	25.3684
1110	0.266	0.465	19.4737	0.606	34.3158	0.518	25.0526
1115	0.26	0.463	19.8947	0.606	34.9474	0.524	26.3158
1120	0.265	0.467	19.7895	0.605	34.3158	0.523	25.6842
1125	0.263	0.468	20.1053	0.605	34.5263	0.522	25.7895
1130	0.265	0.468	19.8947	0.606	34.4211	0.521	25.4737
1135	0.266	0.471	20.1053	0.61	34.7368	0.52	25.2632
1140	0.263	0.47	20.3158	0.607	34.7368	0.521	25.6842
1145	0.265	0.467	19.7895	0.609	34.7368	0.52	25.3684
1150	0.266	0.467	19.6842	0.611	34.8421	0.522	25.4737
1155	0.265	0.472	20.3158	0.607	34.5263	0.527	26.1053
1160	0.262	0.472	20.6316	0.606	34.7368	0.524	26.1053
1165	0.263	0.471	20.4211	0.607	34.7368	0.523	25.8947
1170	0.26	0.473	20.9474	0.612	35.5789	0.523	26.2105
1175	0.261	0.47	20.5263	0.612	35.4737	0.523	26.1053
1180	0.26	0.473	20.9474	0.611	35.4737	0.527	26.6316
1185	0.264	0.472	20.4211	0.609	34.8421	0.525	26
1190	0.265	0.476	20.7368	0.61	34.8421	0.528	26.2105
1195	0.265	0.474	20.5263	0.611	34.9474	0.526	26
1200	0.262	0.474	20.8421	0.61	35.1579	0.523	26
1205	0.264	0.476	20.8421	0.61	34.9474	0.528	26.3158
1210	0.262	0.475	20.9474	0.612	35.3684	0.527	26.4211
1215	0.263	0.479	21.2632	0.612	35.2632	0.526	26.2105
1220	0.259	0.478	21.5789	0.612	35.6842	0.528	26.8421
1225	0.262	0.481	21.5789	0.611	35.2632	0.526	26.3158
1230	0.267	0.478	20.7368	0.609	34.5263	0.527	25.8947
1235	0.264	0.48	21.2632	0.614	35.3684	0.53	26.5263
1240	0.265	0.48	21.1579	0.613	35.1579	0.527	26.1053
1245	0.263	0.483	21.6842	0.616	35.6842	0.531	26.7368
1250	0.262	0.485	22	0.615	35.6842	0.534	27.1579
1255	0.262	0.483	21.7895	0.611	35.2632	0.53	26.7368
1260	0.263	0.483	21.6842	0.615	35.5789	0.532	26.8421
1265	0.266	0.483	21.3684	0.611	34.8421	0.531	26.4211
1270	0.267	0.484	21.3684	0.615	35.1579	0.526	25.7895
1275	0.266	0.481	21.1579	0.614	35.1579	0.531	26.4211
1280	0.26	0.481	21.7895	0.618	36.2105	0.533	27.2632
1285	0.27	0.482	20.8421	0.616	34.9474	0.531	26
1290	0.265	0.48	21.1579	0.615	35.3684	0.528	26.2105
1295	0.265	0.484	21.5789	0.615	35.3684	0.532	26.6316
1300	0.265	0.484	21.5789	0.615	35.3684	0.529	26.3158
1305	0.263	0.483	21.6842	0.617	35.7895	0.531	26.7368
1310	0.262	0.485	22	0.611	35.2632	0.53	26.7368
1315	0.267	0.487	21.6842	0.616	35.2632	0.532	26.4211
1320	0.263	0.486	22	0.618	35.8947	0.526	26.2105
1325	0.264	0.486	21.8947	0.618	35.7895	0.531	26.6316
1330	0.262	0.486	22.1053	0.619	36.1053	0.533	27.0526
1335	0.265	0.482	21.3684	0.616	35.4737	0.53	26.4211
1340	0.266	0.487	21.7895	0.618	35.5789	0.532	26.5263
1345	0.266	0.488	21.8947	0.619	35.6842	0.53	26.3158
1350	0.264	0.486	21.8947	0.62	36	0.533	26.8421
1355	0.27	0.486	21.2632	0.619	35.2632	0.53	25.8947
1360	0.262	0.483	21.7895	0.618	36	0.535	27.2632
1365	0.266	0.485	21.5789	0.619	35.6842	0.53	26.3158
1370	0.265	0.49	22.2105	0.622	36.1053	0.529	26.3158
1375	0.268	0.487	21.5789	0.618	35.3684	0.53	26.1053
1380	0.266	0.486	21.6842	0.621	35.8947	0.529	26.2105
1385	0.266	0.488	21.8947	0.627	36.5263	0.531	26.4211
1390	0.264	0.484	21.6842	0.624	36.4211	0.532	26.7368
1395	0.263	0.486	22	0.62	36.1053	0.531	26.7368
1400	0.268	0.487	21.5789	0.619	35.4737	0.531	26.2105
1405	0.264	0.484	21.6842	0.623	36.3158	0.532	26.7368
1410	0.261	0.481	21.6842	0.622	36.5263	0.53	26.8421
1415	0.26	0.49	22.7368	0.623	36.7368	0.533	27.2632
1420	0.263	0.486	22	0.626	36.7368	0.529	26.5263
1425	0.264	0.49	22.3158	0.625	36.5263	0.532	26.7368
1430	0.267	0.488	21.7895	0.62	35.6842	0.533	26.5263
1435	0.265	0.489	22.1053	0.626	36.5263	0.535	26.9474
1440	0.265	0.49	22.2105	0.625	36.4211	0.534	26.8421
1445	0.265	0.492	22.4211	0.624	36.3158	0.53	26.4211
1450	0.268	0.489	21.7895	0.623	35.8947	0.529	26
1455	0.266	0.491	22.2105	0.628	36.6316	0.536	26.9474
1460	0.262	0.492	22.7368	0.627	36.9474	0.535	27.2632
1465	0.264	0.492	22.5263	0.627	36.7368	0.533	26.8421
1470	0.265	0.494	22.6316	0.625	36.4211	0.533	26.7368
1475	0.265	0.492	22.4211	0.625	36.4211	0.536	27.0526
1480	0.263	0.491	22.5263	0.624	36.5263	0.533	26.9474
1485	0.262	0.496	23.1579	0.626	36.8421	0.539	27.6842
1490	0.265	0.49	22.2105	0.623	36.2105	0.538	27.2632
1495	0.266	0.494	22.5263	0.623	36.1053	0.535	26.8421
1500	0.266	0.493	22.4211	0.627	36.5263	0.532	26.5263
1505	0.261	0.489	22.5263	0.627	37.0526	0.536	27.4737
1510	0.262	0.491	22.6316	0.628	37.0526	0.534	27.1579
1515	0.263	0.49	22.4211	0.628	36.9474	0.538	27.4737
1520	0.268	0.495	22.4211	0.626	36.2105	0.534	26.5263
1525	0.263	0.497	23.1579	0.628	36.9474	0.539	27.5789
1530	0.266	0.497	22.8421	0.627	36.5263	0.537	27.0526
1535	0.264	0.492	22.5263	0.627	36.7368	0.54	27.5789
1540	0.268	0.493	22.2105	0.624	36	0.538	26.9474
1545	0.261	0.497	23.3684	0.628	37.1579	0.539	27.7895
1550	0.265	0.492	22.4211	0.63	36.9474	0.537	27.1579
1555	0.264	0.49	22.3158	0.63	37.0526	0.539	27.4737
1560	0.265	0.491	22.3158	0.629	36.8421	0.538	27.2632
1565	0.269	0.495	22.3158	0.632	36.7368	0.54	27.0526
1570	0.265	0.494	22.6316	0.629	36.8421	0.541	27.5789
1575	0.265	0.494	22.6316	0.633	37.2632	0.541	27.5789
1580	0.267	0.496	22.6316	0.632	36.9474	0.538	27.0526
1585	0.265	0.496	22.8421	0.629	36.8421	0.539	27.3684
1590	0.27	0.499	22.6316	0.63	36.4211	0.542	27.1579
1595	0.269	0.494	22.2105	0.629	36.4211	0.541	27.1579
1600	0.269	0.495	22.3158	0.634	36.9474	0.54	27.0526
1605	0.267	0.494	22.4211	0.634	37.1579	0.541	27.3684
1610	0.266	0.495	22.6316	0.632	37.0526	0.544	27.7895
1615	0.267	0.499	22.9474	0.628	36.5263	0.542	27.4737
1620	0.266	0.498	22.9474	0.632	37.0526	0.546	28
1625	0.265	0.496	22.8421	0.629	36.8421	0.542	27.6842
1630	0.261	0.493	22.9474	0.633	37.6842	0.544	28.3158
1635	0.263	0.492	22.6316	0.629	37.0526	0.544	28.1053
1640	0.264	0.495	22.8421	0.632	37.2632	0.542	27.7895
1645	0.262	0.499	23.4737	0.631	37.3684	0.542	28
1650	0.266	0.497	22.8421	0.633	37.1579	0.543	27.6842
1655	0.263	0.494	22.8421	0.634	37.5789	0.542	27.8947
1660	0.265	0.499	23.1579	0.635	37.4737	0.543	27.7895
1665	0.265	0.496	22.8421	0.632	37.1579	0.543	27.7895
1670	0.264	0.494	22.7368	0.631	37.1579	0.543	27.8947
1675	0.267	0.496	22.6316	0.633	37.0526	0.544	27.6842
1680	0.262	0.498	23.3684	0.632	37.4737	0.545	28.3158
1685	0.264	0.5	23.3684	0.634	37.4737	0.547	28.3158
1690	0.267	0.494	22.4211	0.634	37.1579	0.544	27.6842
1695	0.266	0.493	22.4211	0.634	37.2632	0.549	28.3158
1700	0.26	0.497	23.4737	0.63	37.4737	0.544	28.4211
1705	0.264	0.501	23.4737	0.632	37.2632	0.546	28.2105
1710	0.264	0.498	23.1579	0.635	37.5789	0.542	27.7895
1715	0.266	0.497	22.8421	0.633	37.1579	0.546	28
1720	0.268	0.5	22.9474	0.637	37.3684	0.549	28.1053
1725	0.264	0.496	22.9474	0.637	37.7895	0.546	28.2105
1730	0.264	0.497	23.0526	0.635	37.5789	0.546	28.2105
1735	0.267	0.501	23.1579	0.635	37.2632	0.548	28.1053
1740	0.262	0.497	23.2632	0.634	37.6842	0.55	28.8421
1745	0.268	0.5	22.9474	0.636	37.2632	0.549	28.1053
1750	0.262	0.505	24.1053	0.632	37.4737	0.548	28.6316
1755	0.265	0.498	23.0526	0.636	37.5789	0.544	27.8947
1760	0.272	0.497	22.2105	0.636	36.8421	0.547	27.4737
1765	0.265	0.503	23.5789	0.635	37.4737	0.546	28.1053
1770	0.263	0.503	23.7895	0.635	37.6842	0.549	28.6316
1775	0.261	0.5	23.6842	0.636	38	0.55	28.9474
1780	0.267	0.501	23.1579	0.635	37.2632	0.552	28.5263
1785	0.265	0.506	23.8947	0.64	38	0.55	28.5263
1790	0.263	0.508	24.3158	0.639	38.1053	0.55	28.7368
1795	0.263	0.508	24.3158	0.637	37.8947	0.547	28.4211
1800	0.265	0.503	23.5789	0.638	37.7895	0.546	28.1053

## Sheet: 1000MT_LZ
Time (sec)	BG_OD360	1st_OD360	1st_ΔPi con. (μM)	2nd_OD360	2nd_ΔPi con. (μM)	3rd_OD360	3rd_ΔPi con. (μM)
	0.089	0.165		0.203		0.182
5	0.119	0.189	5.89474	0.224	9.57895	0.209	8
10	0.145	0.209	5.26316	0.241	8.63158	0.236	8.10526
15	0.163	0.227	5.26316	0.256	8.31579	0.258	8.52632
20	0.176	0.242	5.47368	0.269	8.31579	0.275	8.94737
25	0.202	0.253	3.89474	0.281	6.84211	0.287	7.47368
30	0.211	0.266	4.31579	0.29	6.84211	0.301	8
35	0.223	0.276	4.10526	0.301	6.73684	0.315	8.21053
40	0.239	0.284	3.26316	0.306	5.57895	0.323	7.36842
45	0.251	0.292	2.84211	0.317	5.47368	0.33	6.84211
50	0.259	0.3	2.84211	0.322	5.15789	0.335	6.52632
55	0.272	0.31	2.52632	0.33	4.63158	0.344	6.10526
60	0.272	0.316	3.15789	0.336	5.26316	0.347	6.42105
65	0.28	0.319	2.63158	0.336	4.42105	0.349	5.78947
70	0.284	0.322	2.52632	0.342	4.63158	0.356	6.10526
75	0.285	0.327	2.94737	0.349	5.26316	0.354	5.78947
80	0.291	0.335	3.15789	0.347	4.42105	0.357	5.47368
85	0.293	0.339	3.36842	0.352	4.73684	0.355	5.05263
90	0.302	0.339	2.42105	0.354	4	0.362	4.84211
95	0.306	0.341	2.21053	0.357	3.89474	0.36	4.21053
100	0.305	0.343	2.52632	0.36	4.31579	0.361	4.42105
105	0.307	0.345	2.52632	0.361	4.21053	0.36	4.10526
110	0.308	0.343	2.21053	0.362	4.21053	0.358	3.78947
115	0.305	0.344	2.63158	0.364	4.73684	0.357	4
120	0.313	0.349	2.31579	0.367	4.21053	0.36	3.47368
125	0.31	0.349	2.63158	0.369	4.73684	0.365	4.31579
130	0.312	0.348	2.31579	0.369	4.52632	0.36	3.57895
135	0.316	0.348	1.89474	0.37	4.21053	0.359	3.05263
140	0.319	0.353	2.10526	0.369	3.78947	0.362	3.05263
145	0.32	0.351	1.78947	0.373	4.10526	0.36	2.73684
150	0.319	0.354	2.21053	0.373	4.21053	0.361	2.94737
155	0.316	0.354	2.52632	0.371	4.31579	0.359	3.05263
160	0.32	0.351	1.78947	0.374	4.21053	0.358	2.52632
165	0.315	0.35	2.21053	0.372	4.52632	0.36	3.26316
170	0.317	0.354	2.42105	0.371	4.21053	0.358	2.84211
175	0.313	0.355	2.94737	0.375	5.05263	0.359	3.36842
180	0.317	0.349	1.89474	0.373	4.42105	0.36	3.05263
185	0.312	0.353	2.84211	0.374	5.05263	0.357	3.26316
190	0.317	0.351	2.10526	0.373	4.42105	0.361	3.15789
195	0.315	0.35	2.21053	0.373	4.63158	0.361	3.36842
200	0.313	0.352	2.63158	0.373	4.84211	0.358	3.26316
205	0.318	0.354	2.31579	0.375	4.52632	0.354	2.31579
210	0.311	0.352	2.84211	0.375	5.26316	0.356	3.26316
215	0.315	0.349	2.10526	0.371	4.42105	0.353	2.52632
220	0.316	0.347	1.78947	0.374	4.63158	0.357	2.84211
225	0.317	0.352	2.21053	0.372	4.31579	0.361	3.15789
230	0.308	0.349	2.84211	0.372	5.26316	0.357	3.68421
235	0.31	0.351	2.84211	0.373	5.15789	0.355	3.26316
240	0.309	0.35	2.84211	0.369	4.84211	0.357	3.57895
245	0.311	-0.804	-118.842	-0.8	-118.421	-0.807	-119.158
250	0.312	-0.803	-118.842	-0.801	-118.632	-0.807	-119.263
255	0.315	0.317	-1.26316	0.298	-3.26316	0.317	-1.26316
260	0.315	0.311	-1.89474	0.311	-1.89474	0.325	-0.421053
265	0.312	0.312	-1.47368	0.317	-0.947368	0.331	0.526316
270	0.312	0.314	-1.26316	0.328	0.210526	0.336	1.05263
275	0.315	0.321	-0.842105	0.332	0.315789	0.344	1.57895
280	0.313	0.332	0.526316	0.341	1.47368	0.35	2.42105
285	0.312	0.335	0.947368	0.345	2	0.357	3.26316
290	0.313	0.342	1.57895	0.354	2.84211	0.367	4.21053
295	0.315	0.347	1.89474	0.363	3.57895	0.373	4.63158
300	0.316	0.36	3.15789	0.369	4.10526	0.382	5.47368
305	0.315	0.367	4	0.378	5.15789	0.389	6.31579
310	0.31	0.376	5.47368	0.387	6.63158	0.397	7.68421
315	0.31	0.385	6.42105	0.394	7.36842	0.405	8.52632
320	0.31	0.391	7.05263	0.401	8.10526	0.411	9.15789
325	0.313	0.4	7.68421	0.406	8.31579	0.419	9.68421
330	0.312	0.408	8.63158	0.414	9.26316	0.431	11.0526
335	0.315	0.412	8.73684	0.423	9.89474	0.438	11.4737
340	0.312	0.422	10.1053	0.432	11.1579	0.445	12.5263
345	0.312	0.43	10.9474	0.434	11.3684	0.452	13.2632
350	0.308	0.437	12.1053	0.443	12.7368	0.457	14.2105
355	0.312	0.447	12.7368	0.449	12.9474	0.466	14.7368
360	0.308	0.454	13.8947	0.454	13.8947	0.476	16.2105
365	0.311	0.462	14.4211	0.46	14.2105	0.478	16.1053
370	0.31	0.468	15.1579	0.465	14.8421	0.489	17.3684
375	0.302	0.472	16.4211	0.472	16.4211	0.497	19.0526
380	0.31	0.48	16.4211	0.475	15.8947	0.501	18.6316
385	0.309	0.487	17.2632	0.479	16.4211	0.504	19.0526
390	0.31	0.495	18	0.486	17.0526	0.514	20
395	0.314	0.503	18.4211	0.489	16.9474	0.522	20.4211
400	0.315	0.507	18.7368	0.495	17.4737	0.524	20.5263
405	0.307	0.516	20.5263	0.501	18.9474	0.531	22.1053
410	0.312	0.518	20.2105	0.503	18.6316	0.535	22
415	0.31	0.525	21.1579	0.51	19.5789	0.542	22.9474
420	0.312	0.534	21.8947	0.512	19.5789	0.552	23.7895
425	0.31	0.54	22.7368	0.517	20.3158	0.55	23.7895
430	0.313	0.545	22.9474	0.524	20.7368	0.555	24
435	0.312	0.548	23.3684	0.527	21.1579	0.562	24.8421
440	0.312	0.554	24	0.53	21.4737	0.566	25.2632
445	0.315	0.559	24.2105	0.535	21.6842	0.574	25.7895
450	0.311	0.563	25.0526	0.538	22.4211	0.574	26.2105
455	0.314	0.568	25.2632	0.54	22.3158	0.58	26.5263
460	0.31	0.572	26.1053	0.543	23.0526	0.587	27.6842
465	0.311	0.575	26.3158	0.547	23.3684	0.594	28.3158
470	0.313	0.585	27.1579	0.549	23.3684	0.596	28.3158
475	0.311	0.588	27.6842	0.558	24.5263	0.596	28.5263
480	0.314	0.592	27.7895	0.56	24.4211	0.602	28.8421
485	0.315	0.598	28.3158	0.562	24.5263	0.602	28.7368
490	0.314	0.595	28.1053	0.563	24.7368	0.609	29.5789
495	0.317	0.599	28.2105	0.563	24.4211	0.616	30
500	0.313	0.601	28.8421	0.571	25.6842	0.613	30.1053
505	0.315	0.607	29.2632	0.575	25.8947	0.622	30.8421
510	0.312	0.611	30	0.573	26	0.623	31.2632
515	0.315	0.617	30.3158	0.579	26.3158	0.626	31.2632
520	0.315	0.617	30.3158	0.581	26.5263	0.632	31.8947
525	0.317	0.62	30.4211	0.586	26.8421	0.634	31.8947
530	0.31	0.622	31.3684	0.589	27.8947	0.633	32.5263
535	0.315	0.629	31.5789	0.589	27.3684	0.643	33.0526
540	0.313	0.629	31.7895	0.596	28.3158	0.645	33.4737
545	0.318	0.631	31.4737	0.594	27.5789	0.645	32.9474
550	0.308	0.633	32.7368	0.598	29.0526	0.641	33.5789
555	0.314	0.647	33.5789	0.603	28.9474	0.65	33.8947
560	0.312	0.64	33.0526	0.601	28.9474	0.651	34.2105
565	0.311	0.641	33.2632	0.604	29.3684	0.654	34.6316
570	0.308	0.637	33.1579	0.607	30	0.656	35.1579
575	0.316	0.647	33.3684	0.606	29.0526	0.658	34.5263
580	0.316	0.644	33.0526	0.608	29.2632	0.666	35.3684
585	0.307	0.648	34.4211	0.611	30.5263	0.668	36.5263
590	0.314	0.648	33.6842	0.612	29.8947	0.669	35.8947
595	0.314	0.651	34	0.619	30.6316	0.668	35.7895
600	0.309	0.653	34.7368	0.618	31.0526	0.671	36.6316
605	0.31	0.656	34.9474	0.616	30.7368	0.675	36.9474
610	0.307	0.653	34.9474	0.619	31.3684	0.676	37.3684
615	0.302	0.654	35.5789	0.618	31.7895	0.687	39.0526
620	0.304	0.663	36.3158	0.62	31.7895	0.685	38.6316
625	0.304	0.661	36.1053	0.624	32.2105	0.685	38.6316
630	0.304	0.657	35.6842	0.622	32	0.681	38.2105
635	0.306	0.663	36.1053	0.627	32.3158	0.682	38.1053
640	0.303	0.664	36.5263	0.626	32.5263	0.685	38.7368
645	0.307	0.67	36.7368	0.628	32.3158	0.689	38.7368
650	0.306	0.667	36.5263	0.63	32.6316	0.692	39.1579
655	0.301	0.671	37.4737	0.628	32.9474	0.694	39.8947
660	0.302	0.67	37.2632	0.633	33.3684	0.696	40
665	0.301	0.673	37.6842	0.63	33.1579	0.704	40.9474
670	0.307	0.674	37.1579	0.636	33.1579	0.697	39.5789
675	0.306	0.668	36.6316	0.636	33.2632	0.696	39.5789
680	0.302	0.669	37.1579	0.639	34	0.706	41.0526
685	0.303	0.672	37.3684	0.637	33.6842	0.708	41.1579
690	0.303	0.674	37.5789	0.639	33.8947	0.707	41.0526
695	0.305	0.676	37.5789	0.641	33.8947	0.709	41.0526
700	0.305	0.679	37.8947	0.638	33.5789	0.706	40.7368
705	0.307	0.677	37.4737	0.645	34.1053	0.715	41.4737
710	0.299	0.676	38.2105	0.638	34.2105	0.707	41.4737
715	0.304	0.678	37.8947	0.643	34.2105	0.71	41.2632
720	0.302	0.682	38.5263	0.643	34.4211	0.719	42.4211
725	0.303	0.685	38.7368	0.644	34.4211	0.717	42.1053
730	0.299	0.678	38.4211	0.644	34.8421	0.717	42.5263
735	0.303	0.683	38.5263	0.646	34.6316	0.72	42.4211
740	0.3	0.682	38.7368	0.647	35.0526	0.722	42.9474
745	0.297	0.683	39.1579	0.646	35.2632	0.716	42.6316
750	0.296	0.69	40	0.646	35.3684	0.723	43.4737
755	0.294	0.687	39.8947	0.648	35.7895	0.722	43.5789
760	0.298	0.69	39.7895	0.644	34.9474	0.721	43.0526
765	0.297	0.687	39.5789	0.65	35.6842	0.726	43.6842
770	0.297	0.691	40	0.648	35.4737	0.724	43.4737
775	0.304	0.687	38.8421	0.654	35.3684	0.724	42.7368
780	0.3	0.69	39.5789	0.651	35.4737	0.726	43.3684
785	0.297	0.684	39.2632	0.655	36.2105	0.73	44.1053
790	0.298	0.693	40.1053	0.656	36.2105	0.736	44.6316
795	0.293	0.688	40.1053	0.653	36.4211	0.727	44.2105
800	0.301	0.691	39.5789	0.657	36	0.728	43.4737
805	0.298	0.694	40.2105	0.656	36.2105	0.736	44.6316
810	0.299	0.696	40.3158	0.658	36.3158	0.734	44.3158
815	0.301	0.696	40.1053	0.657	36	0.732	43.8947
820	0.303	0.694	39.6842	0.658	35.8947	0.734	43.8947
825	0.301	0.698	40.3158	0.653	35.5789	0.74	44.7368
830	0.3	0.698	40.4211	0.67	37.4737	0.744	45.2632
835	0.3	0.696	40.2105	0.664	36.8421	0.737	44.5263
840	0.301	0.698	40.3158	0.66	36.3158	0.743	45.0526
845	0.301	0.697	40.2105	0.664	36.7368	0.746	45.3684
850	0.302	0.697	40.1053	0.663	36.5263	0.744	45.0526
855	0.304	0.699	40.1053	0.662	36.2105	0.744	44.8421
860	0.302	0.702	40.6316	0.665	36.7368	0.745	45.1579
865	0.303	0.703	40.6316	0.667	36.8421	0.748	45.3684
870	0.301	0.71	41.5789	0.668	37.1579	0.745	45.2632
875	0.301	0.704	40.9474	0.669	37.2632	0.745	45.2632
880	0.298	0.705	41.3684	0.668	37.4737	0.746	45.6842
885	0.301	0.704	40.9474	0.672	37.5789	0.75	45.7895
890	0.301	0.705	41.0526	0.671	37.4737	0.749	45.6842
895	0.305	0.708	40.9474	0.666	36.5263	0.757	46.1053
900	0.305	0.708	40.9474	0.67	36.9474		-33.5789
905	0.3	0.705	41.1579	0.673	37.7895		-33.0526
910	0.304	0.705	40.7368	0.676	37.6842		-33.4737
915	0.306	0.708	40.8421	0.672	37.0526		-33.6842
920	0.304	0.705	40.7368	0.679	38		-33.4737
925	0.301	0.711	41.6842	0.676	38		-33.1579
930	0.303	0.717	42.1053	0.681	38.3158		-33.3684
935	0.304	0.711	41.3684	0.686	38.7368		-33.4737
940	0.303	0.712	41.5789	0.682	38.4211		-33.3684
945	0.304	0.715	41.7895	0.686	38.7368		-33.4737
950	0.304	0.715	41.7895	0.685	38.6316		-33.4737
955	0.301	0.714	42	0.684	38.8421		-33.1579
960	0.303	0.72	42.4211	0.688	39.0526		-33.3684
965	0.304	0.713	41.5789	0.691	39.2632		-33.4737
970	0.306	0.717	41.7895	0.692	39.1579		-33.6842
975	0.302	0.717	42.2105	0.692	39.5789		-33.2632
980	0.303	0.715	41.8947	0.692	39.4737		-33.3684
985	0.305	0.715	41.6842	0.699	40		-33.5789
990	0.299	0.721	42.9474	0.696	40.3158		-32.9474
995	0.304	0.717	42	0.697	39.8947		-33.4737
1000	0.308	0.718	41.6842	0.702	40		-33.8947
1005	0.301	0.721	42.7368	0.707	41.2632		-33.1579
1010	0.303	0.723	42.7368	0.697	40		-33.3684
1015	0.304	0.724	42.7368	0.705	40.7368		-33.4737
1020	0.304	0.724	42.7368	0.703	40.5263		-33.4737
1025	0.303	0.723	42.7368	0.705	40.8421		-33.3684
1030	0.308	0.724	42.3158	0.704	40.2105		-33.8947
1035	0.303	0.725	42.9474	0.707	41.0526		-33.3684
1040	0.304	0.726	42.9474	0.709	41.1579		-33.4737
1045	0.299	0.725	43.3684	0.708	41.5789		-32.9474
1050	0.312	0.728	42.3158	0.703	39.6842		-34.3158
1055	0.316	0.726	41.6842	0.711	40.1053		-34.7368
1060	0.303	0.732	43.6842	0.714	41.7895		-33.3684
1065	0.305	0.728	43.0526	0.712	41.3684		-33.5789
1070	0.304	0.724	42.7368	0.714	41.6842		-33.4737
1075	0.307	0.729	42.9474	0.711	41.0526		-33.7895
1080	0.306	0.732	43.3684	0.712	41.2632		-33.6842
1085	0.309	0.728	42.6316	0.707	40.4211		-34
1090	0.305	0.73	43.2632	0.712	41.3684		-33.5789
1095	0.302	0.733	43.8947	0.708	41.2632		-33.2632
1100	0.303	0.73	43.4737	0.714	41.7895		-33.3684
1105	0.303	0.734	43.8947	0.713	41.6842		-33.3684
1110	0.304	0.733	43.6842	0.713	41.5789		-33.4737
1115	0.303	0.729	43.3684	0.716	42		-33.3684
1120	0.306	0.732	43.3684	0.715	41.5789		-33.6842
1125	0.311	0.736	43.2632	0.719	41.4737		-34.2105
1130	0.307	0.73	43.0526	0.716	41.5789		-33.7895
1135	0.305	0.732	43.4737	0.713	41.4737		-33.5789
1140	0.305	0.735	43.7895	0.713	41.4737		-33.5789
1145	0.3	0.735	44.3158	0.716	42.3158		-33.0526
1150	0.305	0.743	44.6316	0.718	42		-33.5789
1155	0.302	0.738	44.4211	0.716	42.1053		-33.2632
1160	0.299	0.74	44.9474	0.717	42.5263		-32.9474
1165	0.303	0.737	44.2105	0.714	41.7895		-33.3684
1170	0.302	0.737	44.3158	0.72	42.5263		-33.2632
1175	0.299	0.74	44.9474	0.709	41.6842		-32.9474
1180	0.301	0.745	45.2632	0.716	42.2105		-33.1579
1185	0.298	0.744	45.4737	0.714	42.3158		-32.8421
1190	0.301	0.741	44.8421	0.719	42.5263		-33.1579
1195	0.299	0.742	45.1579	0.72	42.8421		-32.9474
1200	0.296	0.741	45.3684	0.72	43.1579		-32.6316
1205	0.304	0.741	44.5263	0.719	42.2105		-33.4737
1210	0.3	0.74	44.8421	0.718	42.5263		-33.0526
1215	0.301	0.735	44.2105	0.72	42.6316		-33.1579
1220	0.3	0.742	45.0526	0.721	42.8421		-33.0526
1225	0.305	0.74	44.3158	0.72	42.2105		-33.5789
1230	0.298	0.746	45.6842	0.721	43.0526		-32.8421
1235	0.303	0.734	43.8947	0.718	42.2105		-33.3684
1240	0.301	0.739	44.6316	0.719	42.5263		-33.1579
1245	0.302	0.74	44.6316	0.725	43.0526		-33.2632
1250	0.301	0.74	44.7368	0.727	43.3684		-33.1579
1255	0.3	0.745	45.3684	0.724	43.1579		-33.0526
1260	0.301	0.742	44.9474	0.722	42.8421		-33.1579
1265	0.301	0.744	45.1579	0.722	42.8421		-33.1579
1270	0.301	0.743	45.0526	0.722	42.8421		-33.1579
1275	0.299	0.746	45.5789	0.729	43.7895		-32.9474
1280	0.307	0.745	44.6316	0.723	42.3158		-33.7895
1285	0.304	0.742	44.6316	0.73	43.3684		-33.4737
1290	0.304	0.749	45.3684	0.722	42.5263		-33.4737
1295	0.308	0.745	44.5263	0.724	42.3158		-33.8947
1300	0.302	0.748	45.4737	0.73	43.5789		-33.2632
1305	0.308	0.744	44.4211	0.725	42.4211		-33.8947
1310	0.307	0.745	44.6316	0.733	43.3684		-33.7895
1315	0.307	0.747	44.8421	0.722	42.2105		-33.7895
1320	0.303	0.747	45.2632	0.727	43.1579		-33.3684
1325	0.3	0.747	45.5789	0.727	43.4737		-33.0526
1330	0.303	0.746	45.1579	0.729	43.3684		-33.3684
1335	0.301	0.743	45.0526	0.728	43.4737		-33.1579
1340	0.303	0.748	45.3684	0.726	43.0526		-33.3684
1345	0.302	0.75	45.6842	0.734	44		-33.2632
1350	0.303	0.75	45.5789	0.729	43.3684		-33.3684
1355	0.303	0.745	45.0526	0.729	43.3684		-33.3684
1360	0.304	0.753	45.7895	0.736	44		-33.4737
1365	0.305	0.753	45.6842	0.733	43.5789		-33.5789
1370	0.304	0.744	44.8421	0.729	43.2632		-33.4737
1375	0.305	0.753	45.6842	0.729	43.1579		-33.5789
1380	0.309	0.75	44.9474	0.731	42.9474		-34
1385	0.306	0.748	45.0526	0.726	42.7368		-33.6842
1390	0.304	0.756	46.1053	0.733	43.6842		-33.4737
1395	0.303	0.749	45.4737	0.733	43.7895		-33.3684
1400	0.301	0.749	45.6842	0.734	44.1053		-33.1579
1405	0.302	0.748	45.4737	0.738	44.4211		-33.2632
1410	0.303	0.752	45.7895	0.733	43.7895		-33.3684
1415	0.303	0.752	45.7895	0.732	43.6842		-33.3684
1420	0.302	0.746	45.2632	0.733	43.8947		-33.2632
1425	0.304	0.752	45.6842	0.736	44		-33.4737
1430	0.302	0.755	46.2105	0.736	44.2105		-33.2632
1435	0.304	0.753	45.7895	0.74	44.4211		-33.4737
1440	0.308	0.752	45.2632	0.738	43.7895		-33.8947
1445	0.309	0.757	45.6842	0.737	43.5789		-34
1450	0.306	0.753	45.5789	0.734	43.5789		-33.6842
1455	0.302	0.75	45.6842	0.739	44.5263		-33.2632
1460	0.304	0.754	45.8947	0.745	44.9474		-33.4737
1465	0.307	0.756	45.7895	0.74	44.1053		-33.7895
1470	0.305	0.757	46.1053	0.739	44.2105		-33.5789
1475	0.304	0.757	46.2105	0.742	44.6316		-33.4737
1480	0.306	0.757	46	0.744	44.6316		-33.6842
1485	0.312	0.754	45.0526	0.742	43.7895		-34.3158
1490	0.307	0.758	46	0.744	44.5263		-33.7895
1495	0.307	0.756	45.7895	0.741	44.2105		-33.7895
1500	0.305	0.756	46	0.75	45.3684		-33.5789
1505	0.303	0.752	45.7895	0.745	45.0526		-33.3684
1510	0.301	0.754	46.2105	0.742	44.9474		-33.1579
1515	0.304	0.754	45.8947	0.742	44.6316		-33.4737
1520	0.312	0.753	44.9474	0.741	43.6842		-34.3158
1525	0.303	0.753	45.8947	0.742	44.7368		-33.3684
1530	0.305	0.755	45.8947	0.741	44.4211		-33.5789
1535	0.304	0.756	46.1053	0.745	44.9474		-33.4737
1540	0.305	0.758	46.2105	0.742	44.5263		-33.5789
1545	0.303	0.757	46.3158	0.741	44.6316		-33.3684
1550	0.305	0.758	46.2105	0.744	44.7368		-33.5789
1555	0.303	0.752	45.7895	0.744	44.9474		-33.3684
1560	0.304	0.76	46.5263	0.741	44.5263		-33.4737
1565	0.308	0.757	45.7895	0.743	44.3158		-33.8947
1570	0.305	0.762	46.6316	0.741	44.4211		-33.5789
1575	0.305	0.749	45.2632	0.741	44.4211		-33.5789
1580	0.306	0.76	46.3158	0.746	44.8421		-33.6842
1585	0.306	0.757	46	0.735	43.6842		-33.6842
1590	0.307	0.76	46.2105	0.751	45.2632		-33.7895
1595	0.307	0.76	46.2105	0.748	44.9474		-33.7895
1600	0.31	0.758	45.6842	0.751	44.9474		-34.1053
1605	0.3	0.762	47.1579	0.75	45.8947		-33.0526
1610	0.307	0.767	46.9474	0.753	45.4737		-33.7895
1615	0.302	0.76	46.7368	0.753	46		-33.2632
1620	0.305	0.765	46.9474	0.755	45.8947		-33.5789
1625	0.305	0.771	47.5789	0.752	45.5789		-33.5789
1630	0.302	0.768	47.5789	0.752	45.8947		-33.2632
1635	0.306	0.762	46.5263	0.746	44.8421		-33.6842
1640	0.311	0.758	45.5789	0.755	45.2632		-34.2105
1645	0.307	0.759	46.1053	0.755	45.6842		-33.7895
1650	0.303	0.772	47.8947	0.755	46.1053		-33.3684
1655	0.305	0.763	46.7368	0.752	45.5789		-33.5789
1660	0.306	0.768	47.1579	0.753	45.5789		-33.6842
1665	0.311	0.765	46.3158	0.754	45.1579		-34.2105
1670	0.307	0.764	46.6316	0.752	45.3684		-33.7895
1675	0.306	0.768	47.1579	0.755	45.7895		-33.6842
1680	0.305	0.764	46.8421	0.759	46.3158		-33.5789
1685	0.306	0.764	46.7368	0.755	45.7895		-33.6842
1690	0.311	0.768	46.6316	0.757	45.4737		-34.2105
1695	0.31	0.767	46.6316	0.757	45.5789		-34.1053
1700	0.308	0.769	47.0526	0.754	45.4737		-33.8947
1705	0.31	0.775	47.4737	0.75	44.8421		-34.1053
1710	0.311	0.765	46.3158	0.754	45.1579		-34.2105
1715	0.311	0.767	46.5263	0.759	45.6842		-34.2105
1720	0.304	0.77	47.5789	0.764	46.9474		-33.4737
1725	0.306	0.767	47.0526	0.756	45.8947		-33.6842
1730	0.307	0.766	46.8421	0.761	46.3158		-33.7895
1735	0.311	0.758	45.5789	0.76	45.7895		-34.2105
1740	0.308	0.766	46.7368	0.766	46.7368		-33.8947
1745	0.306	0.763	46.6316	0.767	47.0526		-33.6842
1750	0.305	0.769	47.3684	0.762	46.6316		-33.5789
1755	0.311	0.765	46.3158	0.769	46.7368		-34.2105
1760	0.305	0.776	48.1053	0.766	47.0526		-33.5789
1765	0.309	0.765	46.5263	0.768	46.8421		-34
1770	0.306	0.767	47.0526	0.766	46.9474		-33.6842
1775	0.31	0.766	46.5263	0.766	46.5263		-34.1053
1780	0.305	0.775	48	0.766	47.0526		-33.5789
1785	0.304	0.768	47.3684	0.768	47.3684		-33.4737
1790	0.307	0.766	46.8421	0.774	47.6842		-33.7895
1795	0.305	0.772	47.6842	0.766	47.0526		-33.5789
1800	0.311	0.768	46.6316	0.771	46.9474		-34.2105

## Sheet: 3000MT_LZ
Time (sec)	BG_OD360	1st_OD360	1st_ΔPi con. (μM)	2nd_OD360	2nd_ΔPi con. (μM)	3rd_OD360	3rd_ΔPi con. (μM)
	0.105	0.138		0.202		0.157
5	0.132	0.167	2.21053	0.232	9.05263	0.181	3.68421
10	0.156	0.193	2.42105	0.256	9.05263	0.207	3.89474
15	0.178	0.219	2.84211	0.278	9.05263	0.228	3.78947
20	0.2	0.24	2.73684	0.299	8.94737	0.243	3.05263
25	0.218	0.257	2.63158	0.311	8.31579	0.259	2.84211
30	0.233	0.27	2.42105	0.326	8.31579	0.273	2.73684
35	0.243	0.285	2.94737	0.339	8.63158	0.286	3.05263
40	0.257	0.302	3.26316	0.349	8.21053	0.295	2.52632
45	0.267	0.312	3.26316	0.358	8.10526	0.305	2.52632
50	0.281	0.32	2.63158	0.363	7.15789	0.313	1.89474
55	0.29	0.331	2.84211	0.372	7.15789	0.321	1.78947
60	0.299	0.341	2.94737	0.374	6.42105	0.322	0.947368
65	0.302	0.344	2.94737	0.381	6.84211	0.327	1.15789
70	0.314	0.352	2.52632	0.384	5.89474	0.331	0.315789
75	0.319	0.356	2.42105	0.387	5.68421	0.34	0.736842
80	0.323	0.363	2.73684	0.389	5.47368	0.342	0.526316
85	0.328	0.37	2.94737	0.393	5.36842	0.347	0.526316
90	0.335	0.371	2.31579	0.393	4.63158	0.345	-0.421053
95	0.336	0.374	2.52632	0.396	4.84211	0.349	-0.105263
100	0.343	0.378	2.21053	0.397	4.21053	0.35	-0.736842
105	0.345	0.381	2.31579	0.397	4	0.35	-0.947368
110	0.349	0.387	2.52632	0.398	3.68421	0.351	-1.26316
115	0.347	0.389	2.94737	0.399	4	0.355	-0.631579
120	0.351	0.388	2.42105	0.404	4.10526	0.352	-1.36842
125	0.363	0.391	1.47368	0.401	2.52632	0.357	-2.10526
130	0.353	0.392	2.63158	0.401	3.57895	0.356	-1.15789
135	0.359	0.387	1.47368	0.405	3.36842	0.357	-1.68421
140	0.358	0.389	1.78947	0.401	3.05263	0.358	-1.47368
145	0.352	0.392	2.73684	0.399	3.47368	0.359	-0.736842
150	0.357	0.394	2.42105	0.403	3.36842	0.357	-1.47368
155	0.36	0.394	2.10526	0.401	2.84211	0.358	-1.68421
160	0.359	0.393	2.10526	0.403	3.15789	0.356	-1.78947
165	0.363	0.395	1.89474	0.405	2.94737	0.357	-2.10526
170	0.358	0.394	2.31579	0.402	3.15789	0.357	-1.57895
175	0.361	0.393	1.89474	0.403	2.94737	0.358	-1.78947
180	0.364	0.394	1.68421	0.403	2.63158	0.357	-2.21053
185	0.358	0.394	2.31579	0.401	3.05263	0.355	-1.78947
190	0.36	0.397	2.42105	0.404	3.15789	0.356	-1.89474
195	0.364	0.397	2	0.403	2.63158	0.356	-2.31579
200	0.36	0.395	2.21053	0.401	2.84211	0.357	-1.78947
205	0.357	0.396	2.63158	0.404	3.47368	0.357	-1.47368
210	0.361	0.398	2.42105	0.403	2.94737	0.357	-1.89474
215	0.362	0.396	2.10526	0.402	2.73684	0.357	-2
220	0.36	0.394	2.10526	0.405	3.26316	0.357	-1.78947
225	0.357	0.398	2.84211	0.404	3.47368	0.356	-1.57895
230	0.356	0.394	2.52632	0.404	3.57895	0.356	-1.47368
235	0.355	0.393	2.52632	0.405	3.78947	0.355	-1.47368
240	0.36	0.393	2	0.402	2.94737	0.355	-2
245	0.358	-0.803	-123.684	-0.8	-123.368	-0.873	-131.053
250	0.362	-0.802	-124	-0.801	-123.895	-0.873	-131.474
255	0.357	0.376	0.526316	0.382	1.15789	0.334	-3.89474
260	0.362	0.376	1.27822e-15	0.386	1.05263	0.337	-4.10526
265	0.358	0.381	0.947368	0.393	2.21053	0.339	-3.47368
270	0.36	0.383	0.947368	0.401	2.84211	0.342	-3.36842
275	0.357	0.39	2	0.407	3.78947	0.351	-2.10526
280	0.358	0.395	2.42105	0.42	5.05263	0.358	-1.47368
285	0.36	0.403	3.05263	0.431	6	0.368	-0.631579
290	0.359	0.414	4.31579	0.441	7.15789	0.378	0.526316
295	0.357	0.423	5.47368	0.452	8.52632	0.389	1.89474
300	0.359	0.429	5.89474	0.466	9.78947	0.401	2.94737
305	0.363	0.442	6.84211	0.478	10.6316	0.414	3.89474
310	0.363	0.449	7.57895	0.488	11.6842	0.424	4.94737
315	0.362	0.461	8.94737	0.496	12.6316	0.434	6.10526
320	0.362	0.466	9.47368	0.511	14.2105	0.446	7.36842
325	0.359	0.481	11.3684	0.521	15.5789	0.457	8.84211
330	0.356	0.485	12.1053	0.531	16.9474	0.466	10.1053
335	0.36	0.493	12.5263	0.547	18.2105	0.476	10.7368
340	0.359	0.503	13.6842	0.549	18.5263	0.487	12
345	0.36	0.514	14.7368	0.555	19.0526	0.497	12.9474
350	0.358	0.521	15.6842	0.568	20.6316	0.503	13.7895
355	0.361	0.527	16	0.577	21.2632	0.514	14.6316
360	0.361	0.537	17.0526	0.584	22	0.521	15.3684
365	0.356	0.545	18.4211	0.591	23.2632	0.532	17.0526
370	0.357	0.548	18.6316	0.598	23.8947	0.535	17.2632
375	0.358	0.56	19.7895	0.605	24.5263	0.544	18.1053
380	0.361	0.566	20.1053	0.611	24.8421	0.55	18.4211
385	0.361	0.573	20.8421	0.618	25.5789	0.559	19.3684
390	0.356	0.578	21.8947	0.621	26.4211	0.567	20.7368
395	0.359	0.579	21.6842	0.632	27.2632	0.576	21.3684
400	0.357	0.584	22.4211	0.634	27.6842	0.582	22.2105
405	0.355	0.591	23.3684	0.639	28.4211	0.581	22.3158
410	0.358	0.597	23.6842	0.647	28.9474	0.59	22.9474
415	0.358	0.603	24.3158	0.654	29.6842	0.596	23.5789
420	0.356	0.607	24.9474	0.654	29.8947	0.602	24.4211
425	0.358	0.614	25.4737	0.658	30.1053	0.604	24.4211
430	0.358	0.612	25.2632	0.663	30.6316	0.614	25.4737
435	0.357	0.619	26.1053	0.666	31.0526	0.619	26.1053
440	0.364	0.624	25.8947	0.672	30.9474	0.622	25.6842
445	0.36	0.631	27.0526	0.673	31.4737	0.626	26.5263
450	0.36	0.638	27.7895	0.678	32	0.633	27.2632
455	0.356	0.636	28	0.675	32.1053	0.634	27.7895
460	0.359	0.643	28.4211	0.683	32.6316	0.639	28
465	0.355	0.644	28.9474	0.686	33.3684	0.644	28.9474
470	0.355	0.64	28.5263	0.691	33.8947	0.647	29.2632
475	0.355	0.648	29.3684	0.693	34.1053	0.648	29.3684
480	0.357	0.652	29.5789	0.694	34	0.656	30
485	0.358	0.654	29.6842	0.7	34.5263	0.659	30.2105
490	0.359	0.656	29.7895	0.699	34.3158	0.661	30.3158
495	0.358	0.663	30.6316	0.7	34.5263	0.666	30.9474
500	0.356	0.66	30.5263	0.706	35.3684	0.668	31.3684
505	0.359	0.671	31.3684	0.706	35.0526	0.668	31.0526
510	0.352	0.668	31.7895	0.705	35.6842	0.668	31.7895
515	0.361	0.673	31.3684	0.708	35.0526	0.672	31.2632
520	0.359	0.671	31.3684	0.71	35.4737	0.677	32
525	0.357	0.676	32.1053	0.715	36.2105	0.679	32.4211
530	0.354	0.678	32.6316	0.714	36.4211	0.683	33.1579
535	0.356	0.681	32.7368	0.718	36.6316	0.68	32.6316
540	0.358	0.69	33.4737	0.716	36.2105	0.685	32.9474
545	0.356	0.69	33.6842	0.718	36.6316	0.688	33.4737
550	0.359	0.689	33.2632	0.722	36.7368	0.688	33.1579
555	0.358	0.692	33.6842	0.724	37.0526	0.694	33.8947
560	0.359	0.69	33.3684	0.727	37.2632	0.697	34.1053
565	0.358	0.694	33.8947	0.729	37.5789	0.694	33.8947
570	0.36	0.701	34.4211	0.729	37.3684	0.694	33.6842
575	0.359	0.704	34.8421	0.727	37.2632	0.699	34.3158
580	0.354	0.697	34.6316	0.729	38	0.701	35.0526
585	0.361	0.7	34.2105	0.737	38.1053	0.701	34.3158
590	0.359	0.7	34.4211	0.739	38.5263	0.704	34.8421
595	0.361	0.702	34.4211	0.736	38	0.71	35.2632
600	0.36	0.706	34.9474	0.739	38.4211	0.706	34.9474
605	0.359	0.708	35.2632	0.738	38.4211	0.712	35.6842
610	0.356	0.704	35.1579	0.736	38.5263	0.712	36
615	0.358	0.711	35.6842	0.743	39.0526	0.711	35.6842
620	0.362	0.712	35.3684	0.746	38.9474	0.714	35.5789
625	0.362	0.714	35.5789	0.748	39.1579	0.715	35.6842
630	0.353	0.716	36.7368	0.743	39.5789	0.715	36.6316
635	0.36	0.715	35.8947	0.745	39.0526	0.718	36.2105
640	0.356	0.719	36.7368	0.754	40.4211	0.729	37.7895
645	0.359	0.717	36.2105	0.751	39.7895	0.72	36.5263
650	0.362	0.723	36.5263	0.748	39.1579	0.729	37.1579
655	0.359	0.729	37.4737	0.748	39.4737	0.725	37.0526
660	0.357	0.722	36.9474	0.754	40.3158	0.726	37.3684
665	0.359	0.718	36.3158	0.755	40.2105	0.727	37.2632
670	0.356	0.724	37.2632	0.751	40.1053	0.728	37.6842
675	0.357	0.728	37.5789	0.758	40.7368	0.73	37.7895
680	0.355	0.729	37.8947	0.758	40.9474	0.73	38
685	0.356	0.726	37.4737	0.759	40.9474	0.735	38.4211
690	0.359	0.731	37.6842	0.755	40.2105	0.733	37.8947
695	0.358	0.724	37.0526	0.765	41.3684	0.737	38.4211
700	0.354	0.728	37.8947	0.76	41.2632	0.741	39.2632
705	0.36	0.732	37.6842	0.765	41.1579	0.742	38.7368
710	0.358	0.735	38.2105	0.767	41.5789	0.74	38.7368
715	0.356	0.734	38.3158	0.766	41.6842	0.739	38.8421
720	0.359	0.742	38.8421	0.772	42	0.744	39.0526
725	0.354	0.737	38.8421	0.769	42.2105	0.748	40
730	0.353	0.731	38.3158	0.771	42.5263	0.75	40.3158
735	0.355	0.742	39.2632	0.775	42.7368	0.744	39.4737
740	0.355	0.736	38.6316	0.766	41.7895	0.748	39.8947
745	0.354	0.747	39.8947	0.771	42.4211	0.754	40.6316
750	0.359	0.739	38.5263	0.775	42.3158	0.748	39.4737
755	0.354	0.738	38.9474	0.775	42.8421	0.751	40.3158
760	0.355	0.742	39.2632	0.769	42.1053	0.753	40.4211
765	0.355	0.743	39.3684	0.777	42.9474	0.751	40.2105
770	0.351	0.743	39.7895	0.778	43.4737	0.755	41.0526
775	0.355	0.744	39.4737	0.775	42.7368	0.751	40.2105
780	0.354	0.746	39.7895	0.777	43.0526	0.759	41.1579
785	0.361	0.745	38.9474	0.78	42.6316	0.752	39.6842
790	0.356	0.75	40	0.778	42.9474	0.76	41.0526
795	0.358	0.751	39.8947	0.783	43.2632	0.753	40.1053
800	0.358	0.753	40.1053	0.783	43.2632	0.758	40.6316
805	0.356	0.752	40.2105	0.778	42.9474	0.761	41.1579
810	0.355	0.75	40.1053	0.779	43.1579	0.758	40.9474
815	0.354	0.751	40.3158	0.779	43.2632	0.763	41.5789
820	0.356	0.757	40.7368	0.785	43.6842	0.766	41.6842
825	0.358	0.759	40.7368	0.783	43.2632	0.76	40.8421
830	0.354	0.753	40.5263	0.787	44.1053	0.767	42
835	0.353	0.761	41.4737	0.781	43.5789	0.764	41.7895
840	0.352	0.759	41.3684	0.785	44.1053	0.769	42.4211
845	0.356	0.756	40.6316	0.785	43.6842	0.767	41.7895
850	0.357	0.761	41.0526	0.776	42.6316	0.77	42
855	0.354	0.767	42	0.783	43.6842	0.769	42.2105
860	0.35	0.756	41.2632	0.784	44.2105	0.773	43.0526
865	0.356	0.767	41.7895	0.784	43.5789	0.779	43.0526
870	0.357	0.77	42	0.784	43.4737	0.77	42
875	0.361	0.761	40.6316	0.786	43.2632	0.78	42.6316
880	0.356	0.766	41.6842	0.786	43.7895	0.776	42.7368
885	0.354	0.771	42.4211	0.786	44	0.772	42.5263
890	0.354	0.758	41.0526	0.781	43.4737	0.774	42.7368
895	0.354	0.769	42.2105	0.786	44	0.77	42.3158
900	0.353	0.764	41.7895	0.781	43.5789	0.78	43.4737
905	0.357	0.767	41.6842	0.789	44	0.776	42.6316
910	0.36	0.769	41.5789	0.784	43.1579	0.777	42.4211
915	0.363	0.768	41.1579	0.788	43.2632	0.778	42.2105
920	0.355	0.769	42.1053	0.793	44.6316	0.775	42.7368
925	0.357	0.766	41.5789	0.785	43.5789	0.779	42.9474
930	0.361	0.769	41.4737	0.785	43.1579	0.782	42.8421
935	0.358	0.762	41.0526	0.791	44.1053	0.786	43.5789
940	0.359	0.766	41.3684	0.789	43.7895	0.787	43.5789
945	0.357	0.775	42.5263	0.788	43.8947	0.785	43.5789
950	0.359	0.772	42	0.785	43.3684	0.785	43.3684
955	0.36	0.775	42.2105	0.789	43.6842	0.787	43.4737
960	0.359	0.768	41.5789	0.793	44.2105	0.789	43.7895
965	0.364	0.773	41.5789	0.788	43.1579	0.792	43.5789
970	0.36	0.773	42	0.793	44.1053	0.792	44
975	0.363	0.774	41.7895	0.792	43.6842	0.791	43.5789
980	0.36	0.774	42.1053	0.797	44.5263	0.791	43.8947
985	0.357	0.775	42.5263	0.795	44.6316	0.796	44.7368
990	0.36	0.784	43.1579	0.79	43.7895	0.794	44.2105
995	0.358	0.773	42.2105	0.792	44.2105	0.793	44.3158
1000	0.363	0.778	42.2105	0.793	43.7895	0.79	43.4737
1005	0.359	0.776	42.4211	0.796	44.5263	0.792	44.1053
1010	0.365	0.777	41.8947	0.794	43.6842	0.795	43.7895
1015	0.359	0.78	42.8421	0.793	44.2105	0.793	44.2105
1020	0.362	0.781	42.6316	0.791	43.6842	0.794	44
1025	0.358	0.779	42.8421	0.799	44.9474	0.797	44.7368
1030	0.36	0.774	42.1053	0.797	44.5263	0.8	44.8421
1035	0.366	0.78	42.1053	0.794	43.5789	0.798	44
1040	0.359	0.785	43.3684	0.797	44.6316	0.805	45.4737
1045	0.361	0.786	43.2632	0.799	44.6316	0.8	44.7368
1050	0.362	0.787	43.2632	0.794	44	0.806	45.2632
1055	0.367	0.79	43.0526	0.804	44.5263	0.806	44.7368
1060	0.363	0.788	43.2632	0.799	44.4211	0.81	45.5789
1065	0.361	0.793	44	0.799	44.6316	0.801	44.8421
1070	0.363	0.787	43.1579	0.804	44.9474	0.805	45.0526
1075	0.361	0.789	43.5789	0.795	44.2105	0.808	45.5789
1080	0.363	0.787	43.1579	0.797	44.2105	0.809	45.4737
1085	0.363	0.796	44.1053	0.803	44.8421	0.805	45.0526
1090	0.366	0.781	42.2105	0.796	43.7895	0.803	44.5263
1095	0.361	0.787	43.3684	0.798	44.5263	0.804	45.1579
1100	0.364	0.787	43.0526	0.808	45.2632	0.807	45.1579
1105	0.36	0.785	43.2632	0.805	45.3684	0.811	46
1110	0.363	0.788	43.2632	0.803	44.8421	0.808	45.3684
1115	0.366	0.788	42.9474	0.8	44.2105	0.808	45.0526
1120	0.363	0.798	44.3158	0.805	45.0526	0.809	45.4737
1125	0.363	0.798	44.3158	0.806	45.1579	0.81	45.5789
1130	0.362	0.788	43.3684	0.805	45.1579	0.819	46.6316
1135	0.37	0.796	43.3684	0.801	43.8947	0.814	45.2632
1140	0.367	0.802	44.3158	0.808	44.9474	0.814	45.5789
1145	0.367	0.797	43.7895	0.808	44.9474	0.816	45.7895
1150	0.365	0.792	43.4737	0.806	44.9474	0.81	45.3684
1155	0.366	0.799	44.1053	0.814	45.6842	0.815	45.7895
1160	0.364	0.801	44.5263	0.81	45.4737	0.816	46.1053
1165	0.364	0.804	44.8421	0.813	45.7895	0.819	46.4211
1170	0.369	0.799	43.7895	0.809	44.8421	0.831	47.1579
1175	0.366	0.804	44.6316	0.81	45.2632	0.817	46
1180	0.363	0.799	44.4211	0.812	45.7895	0.826	47.2632
1185	0.366	0.806	44.8421	0.813	45.5789	0.815	45.7895
1190	0.367	0.804	44.5263	0.816	45.7895	0.82	46.2105
1195	0.36	0.806	45.4737	0.814	46.3158	0.828	47.7895
1200	0.358	0.796	44.6316	0.814	46.5263	0.826	47.7895
1205	0.365	0.803	44.6316	0.815	45.8947	0.824	46.8421
1210	0.366	0.809	45.1579	0.812	45.4737	0.825	46.8421
1215	0.371	0.803	44	0.823	46.1053	0.826	46.4211
1220	0.368	0.809	44.9474	0.815	45.5789	0.826	46.7368
1225	0.364	0.813	45.7895	0.816	46.1053	0.828	47.3684
1230	0.367	0.807	44.8421	0.812	45.3684	0.828	47.0526
1235	0.362	0.812	45.8947	0.815	46.2105	0.827	47.4737
1240	0.367	0.814	45.5789	0.822	46.4211	0.826	46.8421
1245	0.369	0.804	44.3158	0.817	45.6842	0.829	46.9474
1250	0.363	0.811	45.6842	0.818	46.4211	0.827	47.3684
1255	0.359	0.814	46.4211	0.82	47.0526	0.831	48.2105
1260	0.364	0.813	45.7895	0.822	46.7368	0.828	47.3684
1265	0.364	0.81	45.4737	0.82	46.5263	0.83	47.5789
1270	0.369	0.805	44.4211	0.822	46.2105	0.823	46.3158
1275	0.369	0.812	45.1579	0.827	46.7368	0.838	47.8947
1280	0.364	0.811	45.5789	0.828	47.3684	0.835	48.1053
1285	0.362	0.809	45.5789	0.823	47.0526	0.827	47.4737
1290	0.366	0.822	46.5263	0.825	46.8421	0.832	47.5789
1295	0.364	0.818	46.3158	0.821	46.6316	0.832	47.7895
1300	0.364	0.816	46.1053	0.825	47.0526	0.835	48.1053
1305	0.365	0.816	46	0.828	47.2632	0.834	47.8947
1310	0.368	0.817	45.7895	0.827	46.8421	0.832	47.3684
1315	0.364	0.818	46.3158	0.82	46.5263	0.837	48.3158
1320	0.369	0.825	46.5263	0.829	46.9474	0.835	47.5789
1325	0.367	0.822	46.4211	0.831	47.3684	0.839	48.2105
1330	0.368	0.824	46.5263	0.833	47.4737	0.832	47.3684
1335	0.371	0.823	46.1053	0.825	46.3158	0.841	48
1340	0.37	0.821	46	0.831	47.0526	0.835	47.4737
1345	0.369	0.827	46.7368	0.833	47.3684	0.836	47.6842
1350	0.368	0.821	46.2105	0.832	47.3684	0.839	48.1053
1355	0.366	0.825	46.8421	0.832	47.5789	0.839	48.3158
1360	0.368	0.822	46.3158	0.834	47.5789	0.836	47.7895
1365	0.367	0.82	46.2105	0.833	47.5789	0.843	48.6316
1370	0.366	0.833	47.6842	0.83	47.3684	0.836	48
1375	0.368	0.828	46.9474	0.836	47.7895	0.837	47.8947
1380	0.366	0.828	47.1579	0.83	47.3684	0.837	48.1053
1385	0.367	0.826	46.8421	0.836	47.8947	0.839	48.2105
1390	0.368	0.824	46.5263	0.829	47.0526	0.839	48.1053
1395	0.372	0.828	46.5263	0.833	47.0526	0.844	48.2105
1400	0.37	0.834	47.3684	0.834	47.3684	0.846	48.6316
1405	0.37	0.822	46.1053	0.826	46.5263	0.841	48.1053
1410	0.375	0.827	46.1053	0.834	46.8421	0.847	48.2105
1415	0.368	0.822	46.3158	0.836	47.7895	0.842	48.4211
1420	0.37	0.826	46.5263	0.838	47.7895	0.842	48.2105
1425	0.371	0.822	46	0.834	47.2632	0.844	48.3158
1430	0.371	0.829	46.7368	0.836	47.4737	0.843	48.2105
1435	0.373	0.827	46.3158	0.838	47.4737	0.847	48.4211
1440	0.377	0.822	45.3684	0.842	47.4737	0.839	47.1579
1445	0.372	0.822	45.8947	0.838	47.5789	0.843	48.1053
1450	0.371	0.823	46.1053	0.829	46.7368	0.842	48.1053
1455	0.372	0.834	47.1579	0.839	47.6842	0.84	47.7895
1460	0.38	0.819	44.7368	0.839	46.8421	0.85	48
1465	0.371	0.827	46.5263	0.842	48.1053	0.843	48.2105
1470	0.374	0.822	45.6842	0.834	46.9474	0.842	47.7895
1475	0.371	0.823	46.1053	0.839	47.7895	0.843	48.2105
1480	0.364	0.826	47.1579	0.846	49.2632	0.852	49.8947
1485	0.371	0.831	46.9474	0.841	48	0.848	48.7368
1490	0.376	0.826	45.8947	0.837	47.0526	0.845	47.8947
1495	0.375	0.827	46.1053	0.834	46.8421	0.845	48
1500	0.373	0.832	46.8421	0.84	47.6842	0.842	47.8947
1505	0.373	0.83	46.6316	0.831	46.7368	0.847	48.4211
1510	0.373	0.826	46.2105	0.841	47.7895	0.852	48.9474
1515	0.377	0.828	46	0.84	47.2632	0.848	48.1053
1520	0.375	0.833	46.7368	0.843	47.7895	0.847	48.2105
1525	0.375	0.836	47.0526	0.843	47.7895	0.85	48.5263
1530	0.378	0.832	46.3158	0.843	47.4737	0.847	47.8947
1535	0.373	0.835	47.1579	0.846	48.3158	0.85	48.7368
1540	0.376	0.839	47.2632	0.841	47.4737	0.846	48
1545	0.375	0.836	47.0526	0.845	48	0.848	48.3158
1550	0.371	0.828	46.6316	0.843	48.2105	0.852	49.1579
1555	0.375	0.836	47.0526	0.834	46.8421	0.852	48.7368
1560	0.375	0.839	47.3684	0.841	47.5789	0.845	48
1565	0.373	0.842	47.8947	0.847	48.4211	0.846	48.3158
1570	0.376	0.837	47.0526	0.849	48.3158	0.855	48.9474
1575	0.372	0.838	47.5789	0.846	48.4211	0.849	48.7368
1580	0.38	0.843	47.2632	0.84	46.9474	0.843	47.2632
1585	0.382	0.838	46.5263	0.842	46.9474	0.856	48.4211
1590	0.38	0.835	46.4211	0.839	46.8421	0.855	48.5263
1595	0.373	0.83	46.6316	0.85	48.7368	0.852	48.9474
1600	0.376	0.845	47.8947	0.843	47.6842	0.853	48.7368
1605	0.377	0.839	47.1579	0.849	48.2105	0.857	49.0526
1610	0.375	0.847	48.2105	0.844	47.8947	0.849	48.4211
1615	0.375	0.838	47.2632	0.857	49.2632	0.858	49.3684
1620	0.374	0.837	47.2632	0.848	48.4211	0.857	49.3684
1625	0.37	0.842	48.2105	0.849	48.9474	0.85	49.0526
1630	0.376	0.842	47.5789	0.852	48.6316	0.851	48.5263
1635	0.379	0.85	48.1053	0.852	48.3158	0.86	49.1579
1640	0.38	0.836	46.5263	0.846	47.5789	0.857	48.7368
1645	0.378	0.846	47.7895	0.853	48.5263	0.851	48.3158
1650	0.372	0.847	48.5263	0.85	48.8421	0.852	49.0526
1655	0.377	0.836	46.8421	0.856	48.9474	0.855	48.8421
1660	0.376	0.84	47.3684	0.85	48.4211	0.854	48.8421
1665	0.38	0.84	46.9474	0.85	48	0.852	48.2105
1670	0.38	0.848	47.7895	0.853	48.3158	0.854	48.4211
1675	0.376	0.847	48.1053	0.855	48.9474	0.855	48.9474
1680	0.374	0.849	48.5263	0.855	49.1579	0.868	50.5263
1685	0.382	0.849	47.6842	0.847	47.4737	0.862	49.0526
1690	0.378	0.845	47.6842	0.862	49.4737	0.856	48.8421
1695	0.38	0.848	47.7895	0.859	48.9474	0.857	48.7368
1700	0.378	0.849	48.1053	0.854	48.6316	0.856	48.8421
1705	0.381	0.852	48.1053	0.859	48.8421	0.859	48.8421
1710	0.377	0.852	48.5263	0.858	49.1579	0.862	49.5789
1715	0.382	0.849	47.6842	0.865	49.3684	0.86	48.8421
1720	0.383	0.852	47.8947	0.857	48.4211	0.855	48.2105
1725	0.379	0.842	47.2632	0.854	48.5263	0.864	49.5789
1730	0.381	0.854	48.3158	0.856	48.5263	0.854	48.3158
1735	0.38	0.853	48.3158	0.853	48.3158	0.861	49.1579
1740	0.38	0.848	47.7895	0.86	49.0526	0.857	48.7368
1745	0.38	0.846	47.5789	0.857	48.7368	0.862	49.2632
1750	0.381	0.846	47.4737	0.855	48.4211	0.862	49.1579
1755	0.38	0.851	48.1053	0.859	48.9474	0.863	49.3684
1760	0.383	0.846	47.2632	0.851	47.7895	0.862	48.9474
1765	0.385	0.854	47.8947	0.859	48.4211	0.856	48.1053
1770	0.381	0.858	48.7368	0.855	48.4211	0.855	48.4211
1775	0.378	0.851	48.3158	0.857	48.9474	0.862	49.4737
1780	0.379	0.857	48.8421	0.859	49.0526	0.856	48.7368
1785	0.382	0.853	48.1053	0.864	49.2632	0.86	48.8421
1790	0.373	0.85	48.7368	0.859	49.6842	0.865	50.3158
1795	0.374	0.856	49.2632	0.854	49.0526	0.861	49.7895
1800	0.376	0.854	48.8421	0.867	50.2105	0.863	49.7895

## Sheet: 10000MT_LZ
Time (sec)	BG_OD360	1st_OD360	1st_ΔPi con. (μM)	2nd_OD360	2nd_ΔPi con. (μM)	3rd_OD360	3rd_ΔPi con. (μM)
	0.139	0.225		0.233		0.114
5	0.181	0.257	6.52632	0.268	7.68421	0.158	-3.89474
10	0.211	0.29	6.84211	0.299	7.78947	0.195	-3.15789
15	0.24	0.311	6	0.326	7.57895	0.235	-2
20	0.264	0.338	6.31579	0.351	7.68421	0.252	-2.73684
25	0.287	0.356	5.78947	0.371	7.36842	0.274	-2.84211
30	0.304	0.375	6	0.386	7.15789	0.295	-2.42105
35	0.32	0.395	6.42105	0.408	7.78947	0.315	-2
40	0.333	0.407	6.31579	0.421	7.78947	0.328	-2
45	0.351	0.427	6.52632	0.435	7.36842	0.343	-2.31579
50	0.364	0.437	6.21053	0.449	7.47368	0.357	-2.21053
55	0.374	0.449	6.42105	0.458	7.36842	0.364	-2.52632
60	0.382	0.464	7.15789	0.475	8.31579	0.376	-2.10526
65	0.388	0.473	7.47368	0.479	8.10526	0.383	-2
70	0.395	0.485	8	0.488	8.31579	0.392	-1.78947
75	0.405	0.494	7.89474	0.494	7.89474	0.396	-2.42105
80	0.41	0.504	8.42105	0.501	8.10526	0.403	-2.21053
85	0.42	0.509	7.89474	0.506	7.57895	0.409	-2.63158
90	0.422	0.518	8.63158	0.513	8.10526	0.413	-2.42105
95	0.424	0.526	9.26316	0.523	8.94737	0.417	-2.21053
100	0.43	0.527	8.73684	0.524	8.42105	0.418	-2.73684
105	0.432	0.538	9.68421	0.533	9.15789	0.423	-2.42105
110	0.433	0.544	10.2105	0.532	8.94737	0.426	-2.21053
115	0.437	0.546	10	0.536	8.94737	0.428	-2.42105
120	0.436	0.549	10.4211	0.543	9.78947	0.432	-1.89474
125	0.439	0.554	10.6316	0.548	10	0.433	-2.10526
130	0.442	0.558	10.7368	0.55	9.89474	0.432	-2.52632
135	0.451	0.56	10	0.545	8.42105	0.435	-3.15789
140	0.449	0.563	10.5263	0.549	9.05263	0.433	-3.15789
145	0.448	0.565	10.8421	0.555	9.78947	0.438	-2.52632
150	0.45	0.568	10.9474	0.555	9.57895	0.438	-2.73684
155	0.452	0.571	11.0526	0.557	9.57895	0.438	-2.94737
160	0.447	0.57	11.4737	0.557	10.1053	0.437	-2.52632
165	0.454	0.574	11.1579	0.561	9.78947	0.437	-3.26316
170	0.455	0.577	11.3684	0.558	9.36842	0.44	-3.05263
175	0.452	0.579	11.8947	0.561	10	0.44	-2.73684
180	0.455	0.578	11.4737	0.557	9.26316	0.44	-3.05263
185	0.458	0.581	11.4737	0.564	9.68421	0.438	-3.57895
190	0.457	0.584	11.8947	0.569	10.3158	0.44	-3.26316
195	0.453	0.579	11.7895	0.567	10.5263	0.441	-2.73684
200	0.456	0.585	12.1053	0.565	10	0.442	-2.94737
205	0.457	0.586	12.1053	0.566	10	0.444	-2.84211
210	0.46	0.586	11.7895	0.568	9.89474	0.44	-3.57895
215	0.453	0.588	12.7368	0.572	11.0526	0.44	-2.84211
220	0.471	0.588	10.8421	0.568	8.73684	0.44	-4.73684
225	0.454	0.587	12.5263	0.569	10.6316	0.443	-2.63158
230	0.455	0.589	12.6316	0.569	10.5263	0.441	-2.94737
235	0.461	0.59	12.1053	0.574	10.4211	0.441	-3.57895
240	0.467	0.586	11.0526	0.572	9.57895	0.442	-4.10526
245	0.464	0.454	-2.52632	-0.801	-134.632	-0.874	-142.316
250	0.464	-0.802	-134.737	-0.8	-134.526	-0.874	-142.316
255	0.458	0.582	11.5789	0.528	5.89474	0.407	-6.84211
260	0.451	0.559	9.89474	0.547	8.63158	0.412	-5.57895
265	0.46	0.552	8.21053	0.553	8.31579	0.424	-5.26316
270	0.461	0.553	8.21053	0.559	8.84211	0.44	-3.68421
275	0.461	0.563	9.26316	0.564	9.36842	0.451	-2.52632
280	0.463	0.564	9.15789	0.568	9.57895	0.463	-1.47368
285	0.458	0.574	10.7368	0.578	11.1579	0.477	0.526316
290	0.461	0.579	10.9474	0.581	11.1579	0.486	1.15789
295	0.464	0.59	11.7895	0.597	12.5263	0.501	2.42105
300	0.467	0.602	12.7368	0.603	12.8421	0.515	3.57895
305	0.459	0.603	13.6842	0.615	14.9474	0.531	6.10526
310	0.463	0.618	14.8421	0.622	15.2632	0.541	6.73684
315	0.466	0.618	14.5263	0.626	15.3684	0.554	7.78947
320	0.467	0.626	15.2632	0.638	16.5263	0.567	9.05263
325	0.463	0.638	16.9474	0.647	17.8947	0.579	10.7368
330	0.46	0.641	17.5789	0.653	18.8421	0.589	12.1053
335	0.462	0.652	18.5263	0.659	19.2632	0.597	12.7368
340	0.462	0.662	19.5789	0.671	20.5263	0.608	13.8947
345	0.466	0.664	19.3684	0.679	20.9474	0.617	14.4211
350	0.466	0.673	20.3158	0.685	21.5789	0.623	15.0526
355	0.468	0.679	20.7368	0.696	22.5263	0.633	15.8947
360	0.47	0.686	21.2632	0.694	22.1053	0.643	16.7368
365	0.466	0.686	21.6842	0.705	23.6842	0.654	18.3158
370	0.467	0.7	23.0526	0.71	24.1053	0.657	18.5263
375	0.465	0.703	23.5789	0.719	25.2632	0.663	19.3684
380	0.464	0.71	24.4211	0.719	25.3684	0.671	20.3158
385	0.474	0.711	23.4737	0.725	24.9474	0.679	20.1053
390	0.467	0.718	24.9474	0.728	26	0.683	21.2632
395	0.467	0.726	25.7895	0.735	26.7368	0.689	21.8947
400	0.462	0.726	26.3158	0.742	28	0.696	23.1579
405	0.462	0.732	26.9474	0.744	28.2105	0.698	23.3684
410	0.462	0.734	27.1579	0.742	28	0.705	24.1053
415	0.464	0.742	27.7895	0.749	28.5263	0.705	23.8947
420	0.468	0.743	27.4737	0.753	28.5263	0.712	24.2105
425	0.466	0.746	28	0.759	29.3684	0.719	25.1579
430	0.464	0.747	28.3158	0.759	29.5789	0.72	25.4737
435	0.466	0.758	29.2632	0.766	30.1053	0.728	26.1053
440	0.467	0.758	29.1579	0.765	29.8947	0.725	25.6842
445	0.474	0.764	29.0526	0.775	30.2105	0.728	25.2632
450	0.468	0.764	29.6842	0.771	30.4211	0.728	25.8947
455	0.461	0.767	30.7368	0.779	32	0.737	27.5789
460	0.466	0.764	29.8947	0.782	31.7895	0.738	27.1579
465	0.473	0.777	30.5263	0.779	30.7368	0.741	26.7368
470	0.467	0.777	31.1579	0.788	32.3158	0.757	29.0526
475	0.467	0.778	31.2632	0.785	32	0.747	28
480	0.473	0.779	30.7368	0.791	32	0.746	27.2632
485	0.471	0.78	31.0526	0.793	32.4211	0.749	27.7895
490	0.461	0.779	32	0.793	33.4737	0.755	29.4737
495	0.467	0.788	32.3158	0.797	33.2632	0.753	28.6316
500	0.462	0.783	32.3158	0.801	34.2105	0.754	29.2632
505	0.474	0.793	32.1053	0.796	32.4211	0.762	28.8421
510	0.469	0.796	32.9474	0.799	33.2632	0.762	29.3684
515	0.466	0.793	32.9474	0.803	34	0.765	30
520	0.466	0.801	33.7895	0.805	34.2105	0.764	29.8947
525	0.467	0.796	33.1579	0.802	33.7895	0.767	30.1053
530	0.467	0.8	33.5789	0.811	34.7368	0.77	30.4211
535	0.464	0.801	34	0.808	34.7368	0.768	30.5263
540	0.464	0.807	34.6316	0.803	34.2105	0.771	30.8421
545	0.465	0.806	34.4211	0.815	35.3684	0.774	31.0526
550	0.466	0.805	34.2105	0.81	34.7368	0.78	31.5789
555	0.47	0.809	34.2105	0.819	35.2632	0.779	31.0526
560	0.468	0.812	34.7368	0.813	34.8421	0.783	31.6842
565	0.468	0.812	34.7368	0.814	34.9474	0.783	31.6842
570	0.472	0.821	35.2632	0.819	35.0526	0.783	31.2632
575	0.473	0.811	34.1053	0.819	34.9474	0.789	31.7895
580	0.467	0.825	36.2105	0.814	35.0526	0.788	32.3158
585	0.468	0.816	35.1579	0.818	35.3684	0.79	32.4211
590	0.471	0.822	35.4737	0.823	35.5789	0.794	32.5263
595	0.469	0.825	36	0.823	35.7895	0.792	32.5263
600	0.464	0.827	36.7368	0.828	36.8421	0.793	33.1579
605	0.472	0.823	35.4737	0.823	35.4737	0.795	32.5263
610	0.464	0.828	36.8421	0.825	36.5263	0.797	33.5789
615	0.468	0.828	36.4211	0.82	35.5789	0.796	33.0526
620	0.471	0.827	36	0.824	35.6842	0.797	32.8421
625	0.47	0.831	36.5263	0.825	35.8947	0.8	33.2632
630	0.468	0.827	36.3158	0.822	35.7895	0.8	33.4737
635	0.468	0.838	37.4737	0.835	37.1579	0.803	33.7895
640	0.462	0.827	36.9474	0.834	37.6842	0.802	34.3158
645	0.47	0.833	36.7368	0.831	36.5263	0.806	33.8947
650	0.476	0.846	37.4737	0.831	35.8947	0.801	32.7368
655	0.473	0.839	37.0526	0.831	36.2105	0.809	33.8947
660	0.47	0.835	36.9474	0.831	36.5263	0.802	33.4737
665	0.471	0.848	38.2105	0.835	36.8421	0.811	34.3158
670	0.467	0.846	38.4211	0.835	37.2632	0.808	34.4211
675	0.471	0.845	37.8947	0.837	37.0526	0.808	34
680	0.472	0.843	37.5789	0.835	36.7368	0.811	34.2105
685	0.472	0.839	37.1579	0.841	37.3684	0.809	34
690	0.476	0.854	38.3158	0.838	36.6316	0.812	33.8947
695	0.474	0.851	38.2105	0.831	36.1053	0.815	34.4211
700	0.466	0.851	39.0526	0.841	38	0.815	35.2632
705	0.47	0.847	38.2105	0.843	37.7895	0.819	35.2632
710	0.476	0.848	37.6842	0.841	36.9474	0.815	34.2105
715	0.473	0.847	37.8947	0.839	37.0526	0.822	35.2632
720	0.47	0.849	38.4211	0.836	37.0526	0.815	34.8421
725	0.472	0.849	38.2105	0.836	36.8421	0.822	35.3684
730	0.478	0.855	38.2105	0.846	37.2632	0.812	33.6842
735	0.474	0.855	38.6316	0.835	36.5263	0.821	35.0526
740	0.468	0.849	38.6316	0.84	37.6842	0.826	36.2105
745	0.468	0.861	39.8947	0.844	38.1053	0.824	36
750	0.474	0.86	39.1579	0.839	36.9474	0.825	35.4737
755	0.47	0.86	39.5789	0.838	37.2632	0.822	35.5789
760	0.467	0.862	40.1053	0.842	38	0.828	36.5263
765	0.475	0.863	39.3684	0.842	37.1579	0.827	35.5789
770	0.475	0.861	39.1579	0.838	36.7368	0.826	35.4737
775	0.472	0.871	40.5263	0.845	37.7895	0.831	36.3158
780	0.469	0.866	40.3158	0.85	38.6316	0.827	36.2105
785	0.469	0.864	40.1053	0.847	38.3158	0.827	36.2105
790	0.468	0.863	40.1053	0.843	38	0.829	36.5263
795	0.472	0.865	39.8947	0.844	37.6842	0.828	36
800	0.469	0.868	40.5263	0.844	38	0.827	36.2105
805	0.467	0.87	40.9474	0.845	38.3158	0.828	36.5263
810	0.473	0.868	40.1053	0.852	38.4211	0.833	36.4211
815	0.474	0.874	40.6316	0.855	38.6316	0.832	36.2105
820	0.472	0.868	40.2105	0.855	38.8421	0.834	36.6316
825	0.473	0.869	40.2105	0.845	37.6842	0.833	36.4211
830	0.475	0.873	40.4211	0.853	38.3158	0.829	35.7895
835	0.47	0.873	40.9474	0.85	38.5263	0.834	36.8421
840	0.473	0.879	41.2632	0.852	38.4211	0.841	37.2632
845	0.472	0.882	41.6842	0.849	38.2105	0.838	37.0526
850	0.475	0.877	40.8421	0.86	39.0526	0.841	37.0526
855	0.475	0.871	40.2105	0.854	38.4211	0.838	36.7368
860	0.476	0.875	40.5263	0.849	37.7895	0.836	36.4211
865	0.472	0.878	41.2632	0.851	38.4211	0.839	37.1579
870	0.476	0.877	40.7368	0.855	38.4211	0.839	36.7368
875	0.471	0.88	41.5789	0.859	39.3684	0.838	37.1579
880	0.474	0.882	41.4737	0.848	37.8947	0.842	37.2632
885	0.471	0.884	42	0.852	38.6316	0.849	38.3158
890	0.476	0.887	41.7895	0.862	39.1579	0.839	36.7368
895	0.472	0.886	42.1053	0.854	38.7368	0.841	37.3684
900	0.474	0.88	41.2632	0.858	38.9474	0.845	37.5789
905	0.472	0.884	41.8947	0.857	39.0526	0.844	37.6842
910	0.469	0.886	42.4211	0.857	39.3684	0.842	37.7895
915	0.475	0.89	42.2105	0.865	39.5789	0.843	37.2632
920	0.471	0.885	42.1053	0.867	40.2105	0.848	38.2105
925	0.482	0.893	41.7895	0.854	37.6842	0.847	36.9474
930	0.484	0.89	41.2632	0.858	37.8947	0.844	36.4211
935	0.477	0.886	41.5789	0.856	38.4211	0.847	37.4737
940	0.478	0.892	42.1053	0.863	39.0526	0.852	37.8947
945	0.475	0.882	41.3684	0.86	39.0526	0.851	38.1053
950	0.476	0.887	41.7895	0.859	38.8421	0.845	37.3684
955	0.48	0.89	41.6842	0.859	38.4211	0.846	37.0526
960	0.475	0.895	42.7368	0.861	39.1579	0.843	37.2632
965	0.476	0.89	42.1053	0.868	39.7895	0.847	37.5789
970	0.478	0.899	42.8421	0.869	39.6842	0.843	36.9474
975	0.477	0.895	42.5263	0.866	39.4737	0.845	37.2632
980	0.475	0.894	42.6316	0.868	39.8947	0.848	37.7895
985	0.476	0.897	42.8421	0.863	39.2632	0.848	37.6842
990	0.48	0.898	42.5263	0.872	39.7895	0.847	37.1579
995	0.475	0.899	43.1579	0.866	39.6842	0.846	37.5789
1000	0.477	0.899	42.9474	0.863	39.1579	0.852	38
1005	0.477	0.894	42.4211	0.867	39.5789	0.856	38.4211
1010	0.481	0.894	42	0.867	39.1579	0.855	37.8947
1015	0.484	0.909	43.2632	0.87	39.1579	0.848	36.8421
1020	0.477	0.905	43.5789	0.865	39.3684	0.851	37.8947
1025	0.48	0.913	44.1053	0.868	39.3684	0.854	37.8947
1030	0.477	0.9	43.0526	0.872	40.1053	0.848	37.5789
1035	0.478	0.902	43.1579	0.872	40	0.854	38.1053
1040	0.477	0.908	43.8947	0.875	40.4211	0.842	36.9474
1045	0.481	0.909	43.5789	0.863	38.7368	0.847	37.0526
1050	0.479	0.912	44.1053	0.866	39.2632	0.849	37.4737
1055	0.479	0.91	43.8947	0.87	39.6842	0.854	38
1060	0.473	0.907	44.2105	0.866	39.8947	0.855	38.7368
1065	0.481	0.912	43.8947	0.866	39.0526	0.853	37.6842
1070	0.481	0.908	43.4737	0.873	39.7895	0.852	37.5789
1075	0.478	0.917	44.7368	0.866	39.3684	0.856	38.3158
1080	0.475	0.913	44.6316	0.861	39.1579	0.855	38.5263
1085	0.477	0.909	44	0.876	40.5263	0.852	38
1090	0.481	0.911	43.7895	0.867	39.1579	0.85	37.3684
1095	0.483	0.904	42.8421	0.87	39.2632	0.853	37.4737
1100	0.481	0.907	43.3684	0.882	40.7368	0.853	37.6842
1105	0.482	0.913	43.8947	0.873	39.6842	0.857	38
1110	0.48	0.915	44.3158	0.868	39.3684	0.855	38
1115	0.479	0.907	43.5789	0.871	39.7895	0.849	37.4737
1120	0.483	0.913	43.7895	0.879	40.2105	0.851	37.2632
1125	0.483	0.912	43.6842	0.87	39.2632	0.853	37.4737
1130	0.481	0.908	43.4737	0.871	39.5789	0.849	37.2632
1135	0.481	0.913	44	0.873	39.7895	0.853	37.6842
1140	0.483	0.911	43.5789	0.876	39.8947	0.856	37.7895
1145	0.479	0.907	43.5789	0.874	40.1053	0.85	37.5789
1150	0.482	0.909	43.4737	0.869	39.2632	0.857	38
1155	0.482	0.916	44.2105	0.872	39.5789	0.848	37.0526
1160	0.477	0.923	45.4737	0.88	40.9474	0.855	38.3158
1165	0.481	0.912	43.8947	0.878	40.3158	0.859	38.3158
1170	0.482	0.917	44.3158	0.881	40.5263	0.858	38.1053
1175	0.483	0.924	44.9474	0.878	40.1053	0.857	37.8947
1180	0.481	0.917	44.4211	0.872	39.6842	0.856	38
1185	0.475	0.92	45.3684	0.88	41.1579	0.859	38.9474
1190	0.486	0.928	45.0526	0.878	39.7895	0.855	37.3684
1195	0.482	0.931	45.7895	0.88	40.4211	0.854	37.6842
1200	0.481	0.921	44.8421	0.879	40.4211	0.851	37.4737
1205	0.485	0.928	45.1579	0.886	40.7368	0.859	37.8947
1210	0.482	0.92	44.6316	0.885	40.9474	0.857	38
1215	0.484	0.923	44.7368	0.882	40.4211	0.858	37.8947
1220	0.482	0.919	44.5263	0.882	40.6316	0.856	37.8947
1225	0.482	0.925	45.1579	0.877	40.1053	0.854	37.6842
1230	0.488	0.925	44.5263	0.88	39.7895	0.858	37.4737
1235	0.481	0.925	45.2632	0.88	40.5263	0.854	37.7895
1240	0.483	0.919	44.4211	0.885	40.8421	0.852	37.3684
1245	0.483	0.932	45.7895	0.887	41.0526	0.862	38.4211
1250	0.487	0.931	45.2632	0.887	40.6316	0.859	37.6842
1255	0.483	0.927	45.2632	0.877	40	0.856	37.7895
1260	0.481	0.931	45.8947	0.881	40.6316	0.866	39.0526
1265	0.485	0.936	46	0.888	40.9474	0.86	38
1270	0.478	0.93	46.1053	0.879	40.7368	0.857	38.4211
1275	0.488	0.932	45.2632	0.881	39.8947	0.862	37.8947
1280	0.487	0.934	45.5789	0.884	40.3158	0.862	38
1285	0.477	0.935	46.7368	0.883	41.2632	0.861	38.9474
1290	0.483	0.928	45.3684	0.883	40.6316	0.865	38.7368
1295	0.485	0.933	45.6842	0.885	40.6316	0.862	38.2105
1300	0.485	0.933	45.6842	0.882	40.3158	0.867	38.7368
1305	0.48	0.941	47.0526	0.888	41.4737	0.867	39.2632
1310	0.481	0.936	46.4211	0.885	41.0526	0.866	39.0526
1315	0.487	0.941	46.3158	0.874	39.2632	0.861	37.8947
1320	0.485	0.934	45.7895	0.882	40.3158	0.864	38.4211
1325	0.483	0.937	46.3158	0.883	40.6316	0.866	38.8421
1330	0.487	0.937	45.8947	0.892	41.1579	0.867	38.5263
1335	0.487	0.938	46	0.891	41.0526	0.864	38.2105
1340	0.483	0.938	46.4211	0.897	42.1053	0.863	38.5263
1345	0.484	0.935	46	0.892	41.4737	0.867	38.8421
1350	0.487	0.931	45.2632	0.89	40.9474	0.863	38.1053
1355	0.487	0.936	45.7895	0.885	40.4211	0.87	38.8421
1360	0.49	0.94	45.8947	0.894	41.0526	0.869	38.4211
1365	0.488	0.943	46.4211	0.879	39.6842	0.865	38.2105
1370	0.488	0.943	46.4211	0.894	41.2632	0.863	38
1375	0.486	0.93	45.2632	0.895	41.5789	0.869	38.8421
1380	0.487	0.938	46	0.892	41.1579	0.868	38.6316
1385	0.493	0.936	45.1579	0.889	40.2105	0.868	38
1390	0.487	0.939	46.1053	0.895	41.4737	0.865	38.3158
1395	0.49	0.932	45.0526	0.897	41.3684	0.861	37.5789
1400	0.489	0.939	45.8947	0.9	41.7895	0.871	38.7368
1405	0.492	0.931	44.7368	0.888	40.2105	0.866	37.8947
1410	0.491	0.94	45.7895	0.89	40.5263	0.868	38.2105
1415	0.488	0.948	46.9474	0.894	41.2632	0.864	38.1053
1420	0.489	0.948	46.8421	0.89	40.7368	0.866	38.2105
1425	0.487	0.942	46.4211	0.903	42.3158	0.861	37.8947
1430	0.489	0.952	47.2632	0.896	41.3684	0.871	38.7368
1435	0.491	0.946	46.4211	0.897	41.2632	0.862	37.5789
1440	0.496	0.941	45.3684	0.898	40.8421	0.866	37.4737
1445	0.49	0.944	46.3158	0.895	41.1579	0.861	37.5789
1450	0.49	0.95	46.9474	0.899	41.5789	0.87	38.5263
1455	0.498	0.953	46.4211	0.904	41.2632	0.865	37.1579
1460	0.495	0.946	46	0.896	40.7368	0.863	37.2632
1465	0.496	0.943	45.5789	0.895	40.5263	0.86	36.8421
1470	0.492	0.953	47.0526	0.898	41.2632	0.866	37.8947
1475	0.49	0.948	46.7368	0.904	42.1053	0.873	38.8421
1480	0.498	0.953	46.4211	0.891	39.8947	0.865	37.1579
1485	0.486	0.949	47.2632	0.904	42.5263	0.868	38.7368
1490	0.488	0.949	47.0526	0.897	41.5789	0.868	38.5263
1495	0.492	0.948	46.5263	0.899	41.3684	0.87	38.3158
1500	0.493	0.95	46.6316	0.899	41.2632	0.873	38.5263
1505	0.492	0.952	46.9474	0.897	41.1579	0.87	38.3158
1510	0.489	0.958	47.8947	0.899	41.6842	0.871	38.7368
1515	0.485	0.953	47.7895	0.903	42.5263	0.866	38.6316
1520	0.487	0.954	47.6842	0.907	42.7368	0.876	39.4737
1525	0.486	0.954	47.7895	0.902	42.3158	0.869	38.8421
1530	0.495	0.947	46.1053	0.896	40.7368	0.868	37.7895
1535	0.488	0.949	47.0526	0.905	42.4211	0.869	38.6316
1540	0.497	0.946	45.7895	0.907	41.6842	0.869	37.6842
1545	0.491	0.954	47.2632	0.896	41.1579	0.869	38.3158
1550	0.487	0.955	47.7895	0.908	42.8421	0.866	38.4211
1555	0.485	0.964	48.9474	0.899	42.1053	0.871	39.1579
1560	0.496	0.952	46.5263	0.902	41.2632	0.868	37.6842
1565	0.495	0.956	47.0526	0.906	41.7895	0.877	38.7368
1570	0.493	0.965	48.2105	0.904	41.7895	0.876	38.8421
1575	0.491	0.959	47.7895	0.899	41.4737	0.87	38.4211
1580	0.49	0.961	48.1053	0.906	42.3158	0.874	38.9474
1585	0.49	0.962	48.2105	0.913	43.0526	0.877	39.2632
1590	0.484	0.964	49.0526	0.907	43.0526	0.876	39.7895
1595	0.493	0.969	48.6316	0.907	42.1053	0.867	37.8947
1600	0.483	0.969	49.6842	0.91	43.4737	0.874	39.6842
1605	0.491	0.964	48.3158	0.915	43.1579	0.873	38.7368
1610	0.491	0.956	47.4737	0.906	42.2105	0.877	39.1579
1615	0.497	0.968	48.1053	0.911	42.1053	0.871	37.8947
1620	0.493	0.974	49.1579	0.907	42.1053	0.867	37.8947
1625	0.49	0.956	47.5789	0.915	43.2632	0.868	38.3158
1630	0.502	0.966	47.3684	0.92	42.5263	0.877	38
1635	0.488	0.962	48.4211	0.919	43.8947	0.873	39.0526
1640	0.491	0.964	48.3158	0.912	42.8421	0.87	38.4211
1645	0.497	0.965	47.7895	0.921	43.1579	0.87	37.7895
1650	0.498	0.959	47.0526	0.92	42.9474	0.878	38.5263
1655	0.494	0.972	48.8421	0.917	43.0526	0.871	38.2105
1660	0.498	0.966	47.7895	0.917	42.6316	0.871	37.7895
1665	0.494	0.972	48.8421	0.916	42.9474	0.872	38.3158
1670	0.491	0.969	48.8421	0.914	43.0526	0.876	39.0526
1675	0.491	0.964	48.3158	0.916	43.2632	0.879	39.3684
1680	0.49	0.957	47.6842	0.906	42.3158	0.886	40.2105
1685	0.494	0.978	49.4737	0.92	43.3684	0.872	38.3158
1690	0.498	0.977	48.9474	0.905	41.3684	0.878	38.5263
1695	0.498	0.972	48.4211	0.92	42.9474	0.876	38.3158
1700	0.489	0.969	49.0526	0.917	43.5789	0.875	39.1579
1705	0.497	0.977	49.0526	0.916	42.6316	0.874	38.2105
1710	0.495	0.966	48.1053	0.916	42.8421	0.875	38.5263
1715	0.496	0.978	49.2632	0.925	43.6842	0.88	38.9474
1720	0.494	0.973	48.9474	0.919	43.2632	0.88	39.1579
1725	0.492	0.973	49.1579	0.917	43.2632	0.871	38.4211
1730	0.488	0.971	49.3684	0.928	44.8421	0.878	39.5789
1735	0.499	0.979	49.0526	0.923	43.1579	0.877	38.3158
1740	0.498	0.975	48.7368	0.929	43.8947	0.874	38.1053
1745	0.491	0.989	50.9474	0.925	44.2105	0.872	38.6316
1750	0.49	0.972	49.2632	0.916	43.3684	0.875	39.0526
1755	0.489	0.984	50.6316	0.935	45.4737	0.878	39.4737
1760	0.5	0.976	48.6316	0.918	42.5263	0.88	38.5263
1765	0.493	0.979	49.6842	0.927	44.2105	0.873	38.5263
1770	0.496	0.99	50.5263	0.932	44.4211	0.873	38.2105
1775	0.491	0.971	49.0526	0.921	43.7895	0.873	38.7368
1780	0.495	0.98	49.5789	0.922	43.4737	0.875	38.5263
1785	0.492	0.983	50.2105	0.925	44.1053	0.882	39.5789
1790	0.496	0.981	49.5789	0.929	44.1053	0.875	38.4211
1795	0.494	0.983	50	0.917	43.0526	0.872	38.3158
1800	0.493	0.982	50	0.923	43.7895	0.881	39.3684

## Sheet: result
KLP-12(LZ) + microtubule (MT)
MT (nM)	100	300	1000	3000	10000
ATPase rate ( /s), 1st	0.0173	0.0643	0.1681	0.1911	0.1594
ATPase rate ( /s), 2nd	0.0231	0.1441	0.1481	0.2285	0.1733
ATPase rate ( /s), 3rd	0.0323	0.103	0.1653	0.2304	0.2637
mean	0.0242333	0.1038	0.1605	0.216667	0.1988
SD	0.00756395	0.039906	0.0108296	0.0221618	0.0566331
